# Supplementary material for: Global transgenerational gene expression dynamics in two newly synthesized allohexaploid wheat (Triticum aestivum) lines
Source: BMC Biol. 2012 Jan 26;10:3. doi: 10.1186/1741-7007-10-3 (PMC3313882; doi:10.1186/1741-7007-10-3)
Supplement: Additional file 5 — Additional Table 4. Gene Ontology annotation of the 147 probe set IDs (genes) that showed consistent parental dominance expression (Group III) in both nascent allohexaploid wheat lines (Allo-AT5 and Allo-AT9) at both generations (S4 and S5). [file 1741-7007-10-3-S5.XLS]

## Sheet: Sheet1
Additional file 5. Gene Ontology annotation of the 147 probe set IDs (genes) that showed consistent parental dominance expression (Group III) in both nascent allohexaploid wheat lines (Allo-AT5 and Allo-AT9) at both generations (S4 and S5)
GO accession	term_type	Term	Entries
GO:0009533	Cellular component	chloroplast stromal thylakoid	// Ta.11386.2.S1_a_at // Ta.11386.2.S1_x_at
GO:0016688	Molecular function	L-ascorbate peroxidase activity	// Ta.11386.2.S1_a_at // Ta.11386.2.S1_x_at
GO:0019852	Biological process	L-ascorbic acid metabolic process	// Ta.11386.2.S1_a_at // Ta.3094.3.A1_x_at // Ta.11386.2.S1_x_at
GO:0032440	Molecular function	2-alkenal reductase activity	// Ta.14574.2.S1_x_at
GO:0003824	Molecular function	catalytic activity	// Ta.10622.1.A1_at // TaAMolecular functionMolecular functionx.131344.1.S1_at // Ta.8240.1.S1_at // Ta.25823.1.A1_at // TaAMolecular functionMolecular functionx.45976.1.S1_at // TaAMolecular functionMolecular functionx.112045.1.S1_at // Ta.18848.1.S1_at // Ta.22058.2.S1_a_at // Ta.11386.2.S1_x_at // Ta.11386.2.S1_a_at // TaAMolecular functionMolecular functionx.128682.1.S1_at // Ta.2925.1.S1_x_a…
GO:0031176	Molecular function	endo-1,4-beta-xylanase activity	// Ta.8240.1.S1_at
GO:0047918	Molecular function	GDP-mannose 3,5-epimerase activity	// Ta.3094.3.A1_x_at
GO:0004371	Molecular function	glycerone kinase activity	// Ta.3631.2.S1_at
GO:0004512	Molecular function	inositol-3-phosphate synthase activity	// Ta.28254.1.S1_s_at
GO:0016872	Molecular function	intramolecular lyase activity	// Ta.28254.1.S1_s_at
GO:0016853	Molecular function	isomerase activity	// Ta.25823.1.A1_at // Ta.28254.1.S1_s_at // Ta.3094.3.A1_x_at
GO:0015179	Molecular function	L-amino acid transmembrane transporter activity	// Ta.30603.1.S1_x_at
GO:0015193	Molecular function	L-proline transmembrane transporter activity	// Ta.30603.1.S1_x_at
GO:0016491	Molecular function	oxidoreductase activity	// Ta.24934.3.S1_at // Ta.8976.1.S1_at // Ta.11386.2.S1_x_at // Ta.11386.2.S1_a_at // Ta.19555.1.S1_a_at // Ta.1020.2.A1_x_at // Ta.25823.1.A1_at // Ta.14574.2.S1_x_at // TaAMolecular functionMolecular functionx.87200.1.S1_at
GO:0004634	Molecular function	phosphopyruvate hydratase activity	// Ta.28742.4.S1_x_at
GO:0016854	Molecular function	racemase and epimerase activity	// Ta.25823.1.A1_at // Ta.3094.3.A1_x_at
GO:0016857	Molecular function	racemase and epimerase activity, acting on carbohydrates and derivatives	// Ta.25823.1.A1_at // Ta.3094.3.A1_x_at
GO:0010489	Molecular function	UDP-4-keto-6-deoxy-glucose-3,5-epimerase activity	// Ta.25823.1.A1_at
GO:0010490	Molecular function	UDP-4-keto-rhamnose-4-keto-reductase activity	// Ta.25823.1.A1_at
GO:0050377	Molecular function	UDP-glucose 4,6-dehydratase activity	// Ta.25823.1.A1_at
GO:0010280	Molecular function	UDP-L-rhamnose synthase activity	// Ta.25823.1.A1_at
GO:0003964	Molecular function	RNA-directed DNA polymerase activity	// Ta.24245.1.A1_at // TaAMolecular functionMolecular functionx.57297.1.S1_at
GO:0034061	Molecular function	DNA polymerase activity	// Ta.24245.1.A1_at // TaAMolecular functionMolecular functionx.57297.1.S1_at
GO:0004421	Molecular function	hydroxymethylglutaryl-CoA synthase activity	// Ta.2925.1.S1_x_at
GO:0016836	Molecular function	hydro-lyase activity	// Ta.25823.1.A1_at // Ta.28742.4.S1_x_at
GO:0016684	Molecular function	oxidoreductase activity, acting on peroxide as acceptor	// Ta.11386.2.S1_a_at // Ta.11386.2.S1_x_at
GO:0004601	Molecular function	peroxidase activity	// Ta.11386.2.S1_a_at // Ta.11386.2.S1_x_at
GO:0015171	Molecular function	amino acid transmembrane transporter activity	// Ta.30603.1.S1_x_at
GO:0016209	Molecular function	antioxidant activity	// Ta.11386.2.S1_a_at // Ta.11386.2.S1_x_at
GO:0015175	Molecular function	neutral amino acid transmembrane transporter activity	// Ta.30603.1.S1_x_at
GO:0016835	Molecular function	carbon-oxygen lyase activity	// Ta.25823.1.A1_at // Ta.28742.4.S1_x_at
GO:0009570	Cellular component	chloroplast stroma	// Ta.11386.2.S1_a_at // Ta.11386.2.S1_x_at
GO:0009534	Cellular component	chloroplast thylakoid	// Ta.11386.2.S1_a_at // Ta.8741.1.S1_s_at // Ta.11386.2.S1_x_at
GO:0009535	cellular component	chloroplast thylakoid membrane	// Ta.11386.2.S1_a_at // Ta.8741.1.S1_s_at // Ta.11386.2.S1_x_at
GO:0030127	Cellular component	COPII vesicle coat	// Ta.16233.1.S1_at
GO:0030134	Cellular component	ER to Golgi transport vesicle	// Ta.16233.1.S1_at
GO:0012507	Cellular component	ER to Golgi transport vesicle membrane	// Ta.16233.1.S1_at
GO:0005747	Cellular component	mitochondrial respiratory chain complex I	// TaAMolecular functionMolecular functionx.87200.1.S1_at
GO:0031984	Cellular component	organelle subcompartment	// Ta.11386.2.S1_a_at // Ta.8741.1.S1_s_at // Ta.11386.2.S1_x_at
GO:0000015	Cellular component	phosphopyruvate hydratase complex	// Ta.28742.4.S1_x_at
GO:0031976	Cellular component	plastid thylakoid	// Ta.11386.2.S1_a_at // Ta.8741.1.S1_s_at // Ta.11386.2.S1_x_at
GO:0055035	Cellular component	plastid thylakoid membrane	// Ta.11386.2.S1_a_at // Ta.8741.1.S1_s_at // Ta.11386.2.S1_x_at
GO:0042651	Cellular component	thylakoid membrane	// Ta.11386.2.S1_a_at // Ta.8741.1.S1_s_at // Ta.11386.2.S1_x_at
GO:0044436	Cellular component	thylakoid part	// Ta.11386.2.S1_a_at // Ta.8741.1.S1_s_at // Ta.11386.2.S1_x_at
GO:0046943	Molecular function	carboxylic acid transmembrane transporter activity	// Ta.30603.1.S1_x_at
GO:0004129	Molecular function	cytochrome-c oxidase activity	// Ta.19555.1.S1_a_at
GO:0015002	Molecular function	heme-copper terminal oxidase activity	// Ta.19555.1.S1_a_at
GO:0031090	Cellular component	organelle membrane	// Ta.11386.2.S1_a_at // Ta.16233.1.S1_at // TaAMolecular functionMolecular functionx.87200.1.S1_at // Ta.8741.1.S1_s_at // Ta.11386.2.S1_x_at
GO:0005342	Molecular function	organic acid transmembrane transporter activity	// Ta.30603.1.S1_x_at
GO:0016675	Molecular function	oxidoreductase activity, acting on heme group oMolecular function donors	// Ta.19555.1.S1_a_at
GO:0016676	Molecular function	oxidoreductase activity, acting on heme group oMolecular function donors, oxygen as acceptor	// Ta.19555.1.S1_a_at
GO:0016628	Molecular function	oxidoreductase activity, acting on the CH-CH group oMolecular function donors, NAD or NADP as acceptor	// Ta.14574.2.S1_x_at
GO:0034357	Cellular component	photosynthetic membrane	// Ta.11386.2.S1_a_at // Ta.8741.1.S1_s_at // Ta.11386.2.S1_x_at
GO:0009532	Cellular component	plastid stroma	// Ta.11386.2.S1_a_at // Ta.11386.2.S1_x_at
GO:0005625	Cellular component	soluble Molecular functionraction	// Ta.25823.1.A1_at
GO:0030528	Molecular function	transcription regulator activity	// Ta.11777.2.S1_at // TaAMolecular functionMolecular functionx.6606.2.A1_at // Ta.1020.2.A1_x_at // TaAMolecular functionMolecular functionx.4586.1.S1_at
GO:0016564	Molecular function	transcription repressor activity	// Ta.1020.2.A1_x_at
GO:0046912	Molecular function	transMolecular functionerase activity, transMolecular functionerring acyl groups, acyl groups converted into alkyl on transMolecular functioner	// Ta.2925.1.S1_x_at
GO:0000156	Molecular function	two-component response regulator activity	// Ta.11777.2.S1_at
GO:0005275	Molecular function	amine transmembrane transporter activity	// Ta.30603.1.S1_x_at
GO:0050136	Molecular function	NADH dehydrogenase (quinone) activity	// TaAMolecular functionMolecular functionx.87200.1.S1_at
GO:0008137	Molecular function	NADH dehydrogenase (ubiquinone) activity	// TaAMolecular functionMolecular functionx.87200.1.S1_at
GO:0020037	Molecular function	heme binding	// Ta.11386.2.S1_a_at // Ta.11386.2.S1_x_at
GO:0003954	Molecular function	NADH dehydrogenase activity	// TaAMolecular functionMolecular functionx.87200.1.S1_at
GO:0017053	Cellular component	transcriptional repressor complex	// Ta.1020.2.A1_x_at
GO:0030658	Cellular component	transport vesicle membrane	// Ta.16233.1.S1_at
GO:0046165	Biological process	alcohol biosynthetic process	// Ta.25823.1.A1_at // Ta.28254.1.S1_s_at // Ta.28742.4.S1_x_at
GO:0019221	Biological process	cytokine-mediated signaling pathway	// Ta.6222.2.S1_at
GO:0006308	Biological process	DNA catabolic process	// TaAMolecular functionMolecular functionx.128682.1.S1_at
GO:0023036	Biological process	initiation oMolecular function signal transduction	// Ta.6222.2.S1_at
GO:0006021	Biological process	inositol biosynthetic process	// Ta.28254.1.S1_s_at
GO:0009225	Biological process	nucleotide-sugar metabolic process	// Ta.25823.1.A1_at // Ta.3094.3.A1_x_at
GO:0046173	Biological process	polyol biosynthetic process	// Ta.28254.1.S1_s_at
GO:0019751	Biological process	polyol metabolic process	// Ta.28254.1.S1_s_at // Ta.3631.2.S1_at
GO:0015824	Biological process	proline transport	// Ta.30603.1.S1_x_at
GO:0019300	Biological process	rhamnose biosynthetic process	// Ta.25823.1.A1_at
GO:0019299	Biological process	rhamnose metabolic process	// Ta.25823.1.A1_at
GO:0006278	Biological process	RNA-dependent DNA replication	// TaAMolecular functionMolecular functionx.53495.1.S1_at // TaAMolecular functionMolecular functionx.57297.1.S1_at
GO:0010214	Biological process	seed coat development	// Ta.25823.1.A1_at
GO:0023038	Biological process	signal initiation by diMolecular functionMolecular functionusible mediator	// Ta.6222.2.S1_at
GO:0023049	Biological process	signal initiation by protein/peptide mediator	// Ta.6222.2.S1_at
GO:0005215	Molecular function	transporter activity	// Ta.24686.1.S1_at // Ta.19555.1.S1_a_at // TaAMolecular functionMolecular functionx.8804.3.S1_s_at // Ta.30603.1.S1_x_at // TaAMolecular functionMolecular functionx.8804.1.S1_s_at
GO:0007021	Biological process	tubulin complex assembly	// Ta.623.1.S1_at
GO:0010253	Biological process	UDP-rhamnose biosynthetic process	// Ta.25823.1.A1_at
GO:0033478	Biological process	UDP-rhamnose metabolic process	// Ta.25823.1.A1_at
GO:0006766	Biological process	vitamin metabolic process	// Ta.11386.2.S1_a_at // Ta.3094.3.A1_x_at // Ta.11386.2.S1_x_at
GO:0006767	Biological process	water-soluble vitamin metabolic process	// Ta.11386.2.S1_a_at // Ta.3094.3.A1_x_at // Ta.11386.2.S1_x_at
GO:0030964	Cellular component	NADH dehydrogenase complex	// TaAMolecular functionMolecular functionx.87200.1.S1_at
GO:0009524	Cellular component	phragmoplast	// Ta.623.1.S1_at
GO:0045271	Cellular component	respiratory chain complex I	// TaAMolecular functionMolecular functionx.87200.1.S1_at
GO:0009579	Cellular component	thylakoid	// Ta.11386.2.S1_a_at // Ta.8741.1.S1_s_at // Ta.11386.2.S1_x_at
GO:0030133	Cellular component	transport vesicle	// Ta.16233.1.S1_at
GO:0010383	Biological process	cell wall polysaccharide metabolic process	// Ta.8240.1.S1_at
GO:0046950	Biological process	cellular ketone body metabolic process	// Ta.2925.1.S1_x_at
GO:0006260	Biological process	DNA replication	// TaAMolecular functionMolecular functionx.53495.1.S1_at // TaAMolecular functionMolecular functionx.57297.1.S1_at
GO:0010410	Biological process	hemicellulose metabolic process	// Ta.8240.1.S1_at
GO:0009226	Biological process	nucleotide-sugar biosynthetic process	// Ta.25823.1.A1_at
GO:0006857	Biological process	oligopeptide transport	// Ta.4170.1.S1_x_at // Ta.4170.1.S1_at
GO:0015833	Biological process	peptide transport	// Ta.4170.1.S1_x_at // Ta.4170.1.S1_at
GO:0006804	Biological process	peroxidase reaction	// Ta.11386.2.S1_a_at // Ta.11386.2.S1_x_at
GO:0006979	Biological process	response to oxidative stress	// Ta.11386.2.S1_a_at // Ta.14574.2.S1_x_at // Ta.11386.2.S1_x_at
GO:0045493	Biological process	xylan catabolic process	// Ta.8240.1.S1_at
GO:0045491	Biological process	xylan metabolic process	// Ta.8240.1.S1_at
GO:0044434	Cellular component	chloroplast part	// Ta.11386.2.S1_a_at // Ta.8741.1.S1_s_at // Ta.11386.2.S1_x_at
GO:0048475	Cellular component	coated membrane	// Ta.16233.1.S1_at
GO:0030662	Cellular component	coated vesicle membrane	// Ta.16233.1.S1_at
GO:0030659	Cellular component	cytoplasmic vesicle membrane	// Ta.16233.1.S1_at
GO:0044433	Cellular component	cytoplasmic vesicle part	// Ta.16233.1.S1_at
GO:0030117	Cellular component	membrane coat	// Ta.16233.1.S1_at
GO:0044435	Cellular component	plastid part	// Ta.11386.2.S1_a_at // Ta.8741.1.S1_s_at // Ta.11386.2.S1_x_at
GO:0030120	Cellular component	vesicle coat	// Ta.16233.1.S1_at
GO:0012506	Cellular component	vesicle membrane	// Ta.16233.1.S1_at
GO:0048037	Molecular function	coMolecular functionactor binding	// Ta.3094.3.A1_x_at // Ta.12728.2.S1_x_at // Ta.12503.1.S1_at
GO:0016655	Molecular function	oxidoreductase activity, acting on NADH or NADPH, quinone or similar compound as acceptor	// TaAMolecular functionMolecular functionx.87200.1.S1_at
GO:0046906	Molecular function	tetrapyrrole binding	// Ta.11386.2.S1_a_at // Ta.11386.2.S1_x_at
GO:0030135	Cellular component	coated vesicle	// Ta.16233.1.S1_at
GO:0005746	Cellular component	mitochondrial respiratory chain	// TaAMolecular functionMolecular functionx.87200.1.S1_at
GO:0006066	Biological process	alcohol metabolic process	// Ta.25823.1.A1_at // Ta.28254.1.S1_s_at // Ta.28742.4.S1_x_at // Ta.3631.2.S1_at
GO:0030648	Biological process	aminoglycoside antibiotic biosynthetic process	// Ta.28254.1.S1_s_at
GO:0030647	Biological process	aminoglycoside antibiotic metabolic process	// Ta.28254.1.S1_s_at
GO:0017000	Biological process	antibiotic biosynthetic process	// Ta.28254.1.S1_s_at
GO:0016999	Biological process	antibiotic metabolic process	// Ta.28254.1.S1_s_at
GO:0034637	Biological process	cellular carbohydrate biosynthetic process	// Ta.25823.1.A1_at // Ta.28254.1.S1_s_at // Ta.28742.4.S1_x_at
GO:0017144	Biological process	drug metabolic process	// Ta.28254.1.S1_s_at
GO:0019853	Biological process	L-ascorbic acid biosynthetic process	// Ta.3094.3.A1_x_at
GO:0015804	Biological process	neutral amino acid transport	// Ta.30603.1.S1_x_at
GO:0019740	Biological process	nitrogen utilization	// Ta.1020.2.A1_x_at
GO:0006808	Biological process	regulation oMolecular function nitrogen utilization	// Ta.1020.2.A1_x_at
GO:0009735	Biological process	response to cytokinin stimulus	// Ta.11777.2.S1_at
GO:0019872	Biological process	streptomycin biosynthetic process	// Ta.28254.1.S1_s_at
GO:0046343	Biological process	streptomycin metabolic process	// Ta.28254.1.S1_s_at
GO:0016627	Molecular function	oxidoreductase activity, acting on the CH-CH group oMolecular function donors	// Ta.14574.2.S1_x_at
GO:0004519	Molecular function	endonuclease activity	// TaAMolecular functionMolecular functionx.128682.1.S1_at
GO:0016779	Molecular function	nucleotidyltransMolecular functionerase activity	// Ta.24245.1.A1_at // TaAMolecular functionMolecular functionx.57297.1.S1_at
GO:0016651	Molecular function	oxidoreductase activity, acting on NADH or NADPH	// TaAMolecular functionMolecular functionx.87200.1.S1_at
GO:0000267	Cellular component	cell Molecular functionraction	// Ta.25823.1.A1_at
GO:0051287	Molecular function	NAD or NADH binding	// Ta.3094.3.A1_x_at
GO:0006259	Biological process	DNA metabolic process	// TaAMolecular functionMolecular functionx.128682.1.S1_at // TaAMolecular functionMolecular functionx.53495.1.S1_at // TaAMolecular functionMolecular functionx.57297.1.S1_at
GO:0006120	Biological process	mitochondrial electron transport, NADH to ubiquinone	// TaAMolecular functionMolecular functionx.87200.1.S1_at
GO:0019400	Biological process	alditol metabolic process	// Ta.3631.2.S1_at
GO:0006865	Biological process	amino acid transport	// Ta.30603.1.S1_x_at
GO:0016051	Biological process	carbohydrate biosynthetic process	// Ta.25823.1.A1_at // Ta.28254.1.S1_s_at // Ta.28742.4.S1_x_at
GO:0005618	Cellular component	cell wall	// Ta.8240.1.S1_at
GO:0030312	Cellular component	external encapsulating structure	// Ta.8240.1.S1_at
GO:0006071	Biological process	glycerol metabolic process	// Ta.3631.2.S1_at
GO:0006020	Biological process	inositol metabolic process	// Ta.28254.1.S1_s_at
GO:0044455	Cellular component	mitochondrial membrane part	// TaAMolecular functionMolecular functionx.87200.1.S1_at
GO:0070469	Cellular component	respiratory chain	// TaAMolecular functionMolecular functionx.87200.1.S1_at
GO:0042221	Biological process	response to chemical stimulus	// Ta.11386.2.S1_a_at // Ta.14574.2.S1_x_at // TaAMolecular functionMolecular functionx.131344.1.S1_at // Ta.11777.2.S1_at // Ta.11386.2.S1_x_at
GO:0006950	Biological process	response to stress	// TaAMolecular functionMolecular functionx.131344.1.S1_at // Ta.11386.2.S1_x_at // Ta.11386.2.S1_a_at // Ta.1020.2.A1_x_at // Ta.14574.2.S1_x_at // Ta.21135.1.S1_at
GO:0006744	Biological process	ubiquinone biosynthetic process	// TaAMolecular functionMolecular functionx.87200.1.S1_at
GO:0006743	Biological process	ubiquinone metabolic process	// TaAMolecular functionMolecular functionx.87200.1.S1_at
GO:0044036	Biological process	cell wall macromolecule metabolic process	// Ta.8240.1.S1_at
GO:0019319	Biological process	hexose biosynthetic process	// Ta.25823.1.A1_at // Ta.28742.4.S1_x_at
GO:0046364	Biological process	monosaccharide biosynthetic process	// Ta.25823.1.A1_at // Ta.28742.4.S1_x_at
GO:0045426	Biological process	quinone coMolecular functionactor biosynthetic process	// TaAMolecular functionMolecular functionx.87200.1.S1_at
GO:0042375	Biological process	quinone coMolecular functionactor metabolic process	// TaAMolecular functionMolecular functionx.87200.1.S1_at
GO:0006814	Biological process	sodium ion transport	// TaAMolecular functionMolecular functionx.87200.1.S1_at
GO:0015837	Biological process	amine transport	// Ta.30603.1.S1_x_at
GO:0009095	Biological process	aromatic amino acid Molecular functionamily biosynthetic process, prephenate pathway	// Ta.28742.4.S1_x_at
GO:0042773	Biological process	ATP synthesis coupled electron transport	// TaAMolecular functionMolecular functionx.87200.1.S1_at
GO:0009083	Biological process	branched chain Molecular functionamily amino acid catabolic process	// Ta.2925.1.S1_x_at
GO:0005975	Biological process	carbohydrate metabolic process	// Ta.25823.1.A1_at // Ta.28254.1.S1_s_at // Ta.28742.4.S1_x_at // Ta.8240.1.S1_at // Ta.3631.2.S1_at
GO:0046942	Biological process	carboxylic acid transport	// Ta.30603.1.S1_x_at
GO:0044262	Biological process	cellular carbohydrate metabolic process	// Ta.25823.1.A1_at // Ta.28254.1.S1_s_at // Ta.28742.4.S1_x_at // Ta.3631.2.S1_at
GO:0044255	Biological process	cellular lipid metabolic process	// Ta.28254.1.S1_s_at // Ta.2925.1.S1_x_at // Ta.3631.2.S1_at
GO:0016138	Biological process	glycoside biosynthetic process	// Ta.28254.1.S1_s_at
GO:0046219	Biological process	indolalkylamine biosynthetic process	// Ta.28742.4.S1_x_at
GO:0042435	Biological process	indole derivative biosynthetic process	// Ta.28742.4.S1_x_at
GO:0006550	Biological process	isoleucine catabolic process	// Ta.2925.1.S1_x_at
GO:0006552	Biological process	leucine catabolic process	// Ta.2925.1.S1_x_at
GO:0009094	Biological process	L-phenylalanine biosynthetic process	// Ta.28742.4.S1_x_at
GO:0042775	Biological process	mitochondrial ATP synthesis coupled electron transport	// TaAMolecular functionMolecular functionx.87200.1.S1_at
GO:0009890	Biological process	negative regulation oMolecular function biosynthetic process	// Ta.1020.2.A1_x_at
GO:0031327	Biological process	negative regulation oMolecular function cellular biosynthetic process	// Ta.1020.2.A1_x_at
GO:0010558	Biological process	negative regulation oMolecular function macromolecule biosynthetic process	// Ta.1020.2.A1_x_at
GO:0051172	Biological process	negative regulation oMolecular function nitrogen compound metabolic process	// Ta.1020.2.A1_x_at
GO:0045934	Biological process	negative regulation oMolecular function nucleobase, nucleoside, nucleotide and nucleic acid metabolic process	// Ta.1020.2.A1_x_at
GO:0016481	Biological process	negative regulation oMolecular function transcription	// Ta.1020.2.A1_x_at
GO:0015849	Biological process	organic acid transport	// Ta.30603.1.S1_x_at
GO:0008654	Biological process	phospholipid biosynthetic process	// Ta.28254.1.S1_s_at
GO:0000272	Biological process	polysaccharide catabolic process	// Ta.8240.1.S1_at
GO:0022904	Biological process	respiratory electron transport chain	// TaAMolecular functionMolecular functionx.87200.1.S1_at
GO:0050896	Biological process	response to stimulus	// Ta.11777.2.S1_at // Ta.28742.4.S1_x_at // TaAMolecular functionMolecular functionx.131344.1.S1_at // Ta.11386.2.S1_x_at // Ta.11386.2.S1_a_at // Ta.1020.2.A1_x_at // Ta.14574.2.S1_x_at // Ta.21135.1.S1_at
GO:0044281	Biological process	small molecule metabolic process	// TaAMolecular functionMolecular functionx.45976.1.S1_at // Ta.28742.4.S1_x_at // Ta.11386.2.S1_x_at // Ta.11386.2.S1_a_at // Ta.2925.1.S1_x_at // Ta.3094.3.A1_x_at // Ta.25823.1.A1_at // Ta.28254.1.S1_s_at // TaAMolecular functionMolecular functionx.87200.1.S1_at // Ta.3631.2.S1_at
GO:0006414	Biological process	translational elongation	// TaAMolecular functionMolecular functionx.23823.1.S1_at
GO:0000162	Biological process	tryptophan biosynthetic process	// Ta.28742.4.S1_x_at
GO:0006571	Biological process	tyrosine biosynthetic process	// Ta.28742.4.S1_x_at
GO:0006574	Biological process	valine catabolic process	// Ta.2925.1.S1_x_at
GO:0009073	Biological process	aromatic amino acid Molecular functionamily biosynthetic process	// Ta.28742.4.S1_x_at
GO:0046417	Biological process	chorismate metabolic process	// Ta.28742.4.S1_x_at
GO:0050662	Molecular function	coenzyme binding	// Ta.3094.3.A1_x_at // Ta.12728.2.S1_x_at
GO:0044249	Biological process	cellular biosynthetic process	// Ta.11777.2.S1_at // TaAMolecular functionMolecular functionx.57297.1.S1_at // Ta.28742.4.S1_x_at // TaAMolecular functionMolecular functionx.23823.1.S1_at // Ta.2925.1.S1_x_at // Ta.3094.3.A1_x_at // Ta.1020.2.A1_x_at // TaAMolecular functionMolecular functionx.36696.1.A1_at // Ta.25823.1.A1_at // Ta.28254.1.S1_s_at // TaAMolecular functionMolecular functionx.87200.1.S1_at // TaAMolecular func…
GO:0042180	Biological process	cellular ketone metabolic process	// TaAMolecular functionMolecular functionx.45976.1.S1_at // Ta.28742.4.S1_x_at // Ta.11386.2.S1_x_at // Ta.11386.2.S1_a_at // Ta.2925.1.S1_x_at // Ta.3094.3.A1_x_at // TaAMolecular functionMolecular functionx.87200.1.S1_at
GO:0008299	Biological process	isoprenoid biosynthetic process	// Ta.2925.1.S1_x_at
GO:0000160	Biological process	two-component signal transduction system (phosphorelay)	// Ta.11777.2.S1_at
GO:0009058	Biological process	biosynthetic process	// Ta.11777.2.S1_at // TaAMolecular functionMolecular functionx.57297.1.S1_at // Ta.28742.4.S1_x_at // TaAMolecular functionMolecular functionx.23823.1.S1_at // Ta.2925.1.S1_x_at // Ta.3094.3.A1_x_at // Ta.1020.2.A1_x_at // TaAMolecular functionMolecular functionx.36696.1.A1_at // Ta.25823.1.A1_at // Ta.28254.1.S1_s_at // TaAMolecular functionMolecular functionx.87200.1.S1_at // TaAMolecular func…
GO:0009081	Biological process	branched chain Molecular functionamily amino acid metabolic process	// Ta.2925.1.S1_x_at
GO:0016052	Biological process	carbohydrate catabolic process	// Ta.28742.4.S1_x_at // Ta.8240.1.S1_at
GO:0071554	Biological process	cell wall organization or biogenesis	// Ta.8240.1.S1_at
GO:0042401	Biological process	cellular biogenic amine biosynthetic process	// Ta.28742.4.S1_x_at
GO:0043623	Biological process	cellular protein complex assembly	// Ta.623.1.S1_at
GO:0022900	Biological process	electron transport chain	// TaAMolecular functionMolecular functionx.87200.1.S1_at
GO:0051234	Biological process	establishment oMolecular function localization	// TaAMolecular functionMolecular functionx.8804.3.S1_s_at // Ta.4170.1.S1_x_at // Ta.4170.1.S1_at // Ta.30603.1.S1_x_at // TaAMolecular functionMolecular functionx.8804.1.S1_s_at // Ta.16233.1.S1_at // TaAMolecular functionMolecular functionx.87200.1.S1_at
GO:0006549	Biological process	isoleucine metabolic process	// Ta.2925.1.S1_x_at
GO:0006551	Biological process	leucine metabolic process	// Ta.2925.1.S1_x_at
GO:0008610	Biological process	lipid biosynthetic process	// Ta.28254.1.S1_s_at // Ta.2925.1.S1_x_at
GO:0006629	Biological process	lipid metabolic process	// Ta.28254.1.S1_s_at // Ta.2925.1.S1_x_at // Ta.3631.2.S1_at
GO:0051179	Biological process	localization	// TaAMolecular functionMolecular functionx.8804.3.S1_s_at // Ta.4170.1.S1_x_at // Ta.4170.1.S1_at // Ta.30603.1.S1_x_at // TaAMolecular functionMolecular functionx.8804.1.S1_s_at // Ta.16233.1.S1_at // TaAMolecular functionMolecular functionx.87200.1.S1_at
GO:0006558	Biological process	L-phenylalanine metabolic process	// Ta.28742.4.S1_x_at
GO:0009057	Biological process	macromolecule catabolic process	// TaAMolecular functionMolecular functionx.128682.1.S1_at // Ta.8240.1.S1_at // Ta.28742.4.S1_x_at
GO:0031324	Biological process	negative regulation oMolecular function cellular metabolic process	// Ta.1020.2.A1_x_at
GO:0010629	Biological process	negative regulation oMolecular function gene expression	// Ta.1020.2.A1_x_at
GO:0006807	Biological process	nitrogen compound metabolic process	// TaAMolecular functionMolecular functionx.45976.1.S1_at // Ta.11777.2.S1_at // Ta.28742.4.S1_x_at // TaAMolecular functionMolecular functionx.57297.1.S1_at // TaAMolecular functionMolecular functionx.128682.1.S1_at // Ta.2925.1.S1_x_at // Ta.3094.3.A1_x_at // Ta.1020.2.A1_x_at // TaAMolecular functionMolecular functionx.36696.1.A1_at // Ta.25823.1.A1_at // Ta.28254.1.S1_s_at // TaAMolecular fun…
GO:0006139	Biological process	nucleobase, nucleoside, nucleotide and nucleic acid metabolic process	// Ta.11777.2.S1_at // TaAMolecular functionMolecular functionx.128682.1.S1_at // Ta.3094.3.A1_x_at // Ta.1020.2.A1_x_at // TaAMolecular functionMolecular functionx.57297.1.S1_at // Ta.25823.1.A1_at // TaAMolecular functionMolecular functionx.36696.1.A1_at // TaAMolecular functionMolecular functionx.53495.1.S1_at
GO:0006644	Biological process	phospholipid metabolic process	// Ta.28254.1.S1_s_at
GO:0009415	Biological process	response to water	// TaAMolecular functionMolecular functionx.131344.1.S1_at
GO:0009414	Biological process	response to water deprivation	// TaAMolecular functionMolecular functionx.131344.1.S1_at
GO:0008380	Biological process	RNA splicing	// TaAMolecular functionMolecular functionx.57297.1.S1_at
GO:0044283	Biological process	small molecule biosynthetic process	// Ta.25823.1.A1_at // Ta.28254.1.S1_s_at // Ta.3094.3.A1_x_at // Ta.28742.4.S1_x_at
GO:0006810	Biological process	transport	// TaAMolecular functionMolecular functionx.8804.3.S1_s_at // Ta.4170.1.S1_x_at // Ta.4170.1.S1_at // Ta.30603.1.S1_x_at // TaAMolecular functionMolecular functionx.8804.1.S1_s_at // Ta.16233.1.S1_at // TaAMolecular functionMolecular functionx.87200.1.S1_at
GO:0006573	Biological process	valine metabolic process	// Ta.2925.1.S1_x_at
GO:0009110	Biological process	vitamin biosynthetic process	// Ta.3094.3.A1_x_at
GO:0042364	Biological process	water-soluble vitamin biosynthetic process	// Ta.3094.3.A1_x_at
GO:0006084	Biological process	acetyl-CoA metabolic process	// Ta.2925.1.S1_x_at
GO:0043648	Biological process	dicarboxylic acid metabolic process	// Ta.28742.4.S1_x_at
GO:0006720	Biological process	isoprenoid metabolic process	// Ta.2925.1.S1_x_at
GO:0019637	Biological process	organophosphate metabolic process	// Ta.28254.1.S1_s_at
GO:0055114	Biological process	oxidation reduction	// TaAMolecular functionMolecular functionx.87200.1.S1_at
GO:0031072	Molecular function	heat shock protein binding	// Ta.13544.1.S1_a_at
GO:0015078	Molecular function	hydrogen ion transmembrane transporter activity	// Ta.19555.1.S1_a_at
GO:0016829	Molecular function	lyase activity	// Ta.25823.1.A1_at // Ta.28742.4.S1_x_at
GO:0010605	Biological process	negative regulation oMolecular function macromolecule metabolic process	// Ta.1020.2.A1_x_at
GO:0004518	Molecular function	nuclease activity	// TaAMolecular functionMolecular functionx.128682.1.S1_at
GO:0003700	Molecular function	transcription Molecular functionactor activity	// TaAMolecular functionMolecular functionx.6606.2.A1_at // TaAMolecular functionMolecular functionx.4586.1.S1_at
GO:0016772	Molecular function	transMolecular functionerase activity, transMolecular functionerring phosphorus-containing groups	// TaAMolecular functionMolecular functionx.45976.1.S1_at // Ta.7730.2.S1_x_at // Ta.30529.2.A1_at // Ta.24245.1.A1_at // TaAMolecular functionMolecular functionx.57297.1.S1_at // Ta.3631.2.S1_at
GO:0006570	Biological process	tyrosine metabolic process	// Ta.28742.4.S1_x_at
GO:0004842	Molecular function	ubiquitin-protein ligase activity	// Ta.11558.1.S1_at
GO:0044431	Cellular component	Golgi apparatus part	// Ta.16233.1.S1_at
GO:0019318	Biological process	hexose metabolic process	// Ta.25823.1.A1_at // Ta.28742.4.S1_x_at
GO:0006586	Biological process	indolalkylamine metabolic process	// Ta.28742.4.S1_x_at
GO:0042430	Biological process	indole and derivative metabolic process	// Ta.28742.4.S1_x_at
GO:0042434	Biological process	indole derivative metabolic process	// Ta.28742.4.S1_x_at
GO:0048523	Biological process	negative regulation oMolecular function cellular process	// Ta.1020.2.A1_x_at
GO:0009892	Biological process	negative regulation oMolecular function metabolic process	// Ta.1020.2.A1_x_at
GO:0048316	Biological process	seed development	// Ta.25823.1.A1_at
GO:0006568	Biological process	tryptophan metabolic process	// Ta.28742.4.S1_x_at
GO:0009310	Biological process	amine catabolic process	// Ta.2925.1.S1_x_at
GO:0019752	Biological process	carboxylic acid metabolic process	// TaAMolecular functionMolecular functionx.45976.1.S1_at // Ta.28742.4.S1_x_at // Ta.11386.2.S1_x_at // Ta.11386.2.S1_a_at // Ta.2925.1.S1_x_at // Ta.3094.3.A1_x_at
GO:0009056	Biological process	catabolic process	// TaAMolecular functionMolecular functionx.128682.1.S1_at // Ta.2925.1.S1_x_at // Ta.8240.1.S1_at // Ta.28742.4.S1_x_at
GO:0009063	Biological process	cellular amino acid catabolic process	// Ta.2925.1.S1_x_at
GO:0044445	Cellular component	cytosolic part	// Ta.28742.4.S1_x_at
GO:0006118	Biological process	electron transport	// Ta.11386.2.S1_a_at // TaAMolecular functionMolecular functionx.87200.1.S1_at // Ta.11386.2.S1_x_at
GO:0010154	Biological process	Molecular functionruit development	// Ta.25823.1.A1_at
GO:0015077	Molecular function	monovalent inorganic cation transmembrane transporter activity	// Ta.19555.1.S1_a_at
GO:0005730	Cellular component	nucleolus	// Ta.13217.1.S1_at
GO:0006082	Biological process	organic acid metabolic process	// TaAMolecular functionMolecular functionx.45976.1.S1_at // Ta.28742.4.S1_x_at // Ta.11386.2.S1_x_at // Ta.11386.2.S1_a_at // Ta.2925.1.S1_x_at // Ta.3094.3.A1_x_at
GO:0043436	Biological process	oxoacid metabolic process	// TaAMolecular functionMolecular functionx.45976.1.S1_at // Ta.28742.4.S1_x_at // Ta.11386.2.S1_x_at // Ta.11386.2.S1_a_at // Ta.2925.1.S1_x_at // Ta.3094.3.A1_x_at
GO:0009108	Biological process	coenzyme biosynthetic process	// TaAMolecular functionMolecular functionx.87200.1.S1_at
GO:0046486	Biological process	glycerolipid metabolic process	// Ta.3631.2.S1_at
GO:0044282	Biological process	small molecule catabolic process	// Ta.28742.4.S1_x_at // Ta.2925.1.S1_x_at
GO:0005996	Biological process	monosaccharide metabolic process	// Ta.25823.1.A1_at // Ta.28742.4.S1_x_at
GO:0046395	Biological process	carboxylic acid catabolic process	// Ta.2925.1.S1_x_at
GO:0006576	Biological process	cellular biogenic amine metabolic process	// Ta.28742.4.S1_x_at
GO:0044237	Biological process	cellular metabolic process	// TaAMolecular functionMolecular functionx.45976.1.S1_at // Ta.9572.1.S1_at // Ta.11777.2.S1_at // TaAMolecular functionMolecular functionx.57297.1.S1_at // Ta.28742.4.S1_x_at // TaAMolecular functionMolecular functionx.23823.1.S1_at // Ta.11386.2.S1_x_at // Ta.11386.2.S1_a_at // TaAMolecular functionMolecular functionx.128682.1.S1_at // Ta.2925.1.S1_x_at // Ta.3094.3.A1_x_at // Ta.1020.2.A1_x_a…
GO:0045333	Biological process	cellular respiration	// TaAMolecular functionMolecular functionx.87200.1.S1_at
GO:0006732	Biological process	coenzyme metabolic process	// Ta.2925.1.S1_x_at // TaAMolecular functionMolecular functionx.87200.1.S1_at
GO:0015980	Biological process	energy derivation by oxidation oMolecular function organic compounds	// TaAMolecular functionMolecular functionx.87200.1.S1_at
GO:0006818	Biological process	hydrogen transport	// TaAMolecular functionMolecular functionx.87200.1.S1_at
GO:0023034	Biological process	intracellular signaling pathway	// Ta.6222.2.S1_at
GO:0016054	Biological process	organic acid catabolic process	// Ta.2925.1.S1_x_at
GO:0006119	Biological process	oxidative phosphorylation	// TaAMolecular functionMolecular functionx.87200.1.S1_at
GO:0006733	Biological process	oxidoreduction coenzyme metabolic process	// TaAMolecular functionMolecular functionx.87200.1.S1_at
GO:0006461	Biological process	protein complex assembly	// Ta.623.1.S1_at
GO:0070271	Biological process	protein complex biogenesis	// Ta.623.1.S1_at
GO:0032446	Biological process	protein modiMolecular functionication by small protein conjugation	// Ta.11558.1.S1_at
GO:0016567	Biological process	protein ubiquitination	// Ta.11558.1.S1_at
GO:0015992	Biological process	proton transport	// TaAMolecular functionMolecular functionx.87200.1.S1_at
GO:0006355	Biological process	regulation oMolecular function transcription, DNA-dependent	// TaAMolecular functionMolecular functionx.36696.1.A1_at // Ta.11777.2.S1_at
GO:0016881	Molecular function	acid-amino acid ligase activity	// Ta.11558.1.S1_at
GO:0009308	Biological process	amine metabolic process	// TaAMolecular functionMolecular functionx.45976.1.S1_at // Ta.28254.1.S1_s_at // Ta.2925.1.S1_x_at // Ta.28742.4.S1_x_at
GO:0009072	Biological process	aromatic amino acid Molecular functionamily metabolic process	// Ta.28742.4.S1_x_at
GO:0019438	Biological process	aromatic compound biosynthetic process	// Ta.28742.4.S1_x_at
GO:0046394	Biological process	carboxylic acid biosynthetic process	// Ta.28742.4.S1_x_at // Ta.3094.3.A1_x_at
GO:0034622	Biological process	cellular macromolecular complex assembly	// Ta.623.1.S1_at
GO:0034645	Biological process	cellular macromolecule biosynthetic process	// Ta.11777.2.S1_at // TaAMolecular functionMolecular functionx.23823.1.S1_at // Ta.1020.2.A1_x_at // TaAMolecular functionMolecular functionx.57297.1.S1_at // TaAMolecular functionMolecular functionx.36696.1.A1_at // TaAMolecular functionMolecular functionx.53495.1.S1_at
GO:0006094	Biological process	gluconeogenesis	// Ta.28742.4.S1_x_at
GO:0006096	Biological process	glycolysis	// Ta.28742.4.S1_x_at
GO:0022890	Molecular function	inorganic cation transmembrane transporter activity	// Ta.19555.1.S1_a_at
GO:0005506	Molecular function	iron ion binding	// Ta.11386.2.S1_a_at // Ta.11386.2.S1_x_at
GO:0008152	Biological process	metabolic process	// TaAMolecular functionMolecular functionx.23823.1.S1_at // Ta.8240.1.S1_at // Ta.25823.1.A1_at // TaAMolecular functionMolecular functionx.45976.1.S1_at // Ta.9572.1.S1_at // Ta.28742.4.S1_x_at // Ta.11386.2.S1_x_at // Ta.11386.2.S1_a_at // TaAMolecular functionMolecular functionx.128682.1.S1_at // Ta.2925.1.S1_x_at // Ta.3094.3.A1_x_at // Ta.7025.1.S1_at // Ta.1020.2.A1_x_at // Ta.28254.1.S1_s…
GO:0030001	Biological process	metal ion transport	// TaAMolecular functionMolecular functionx.87200.1.S1_at
GO:0048519	Biological process	negative regulation oMolecular function biological process	// Ta.1020.2.A1_x_at
GO:0016053	Biological process	organic acid biosynthetic process	// Ta.28742.4.S1_x_at // Ta.3094.3.A1_x_at
GO:0016616	Molecular function	oxidoreductase activity, acting on the CH-OH group oMolecular function donors, NAD or NADP as acceptor	// Ta.25823.1.A1_at
GO:0008233	Molecular function	peptidase activity	// Ta.18848.1.S1_at // TaAMolecular functionMolecular functionx.131344.1.S1_at
GO:0006457	Biological process	protein Molecular functionolding	// Ta.9572.1.S1_at
GO:0070647	Biological process	protein modiMolecular functionication by small protein conjugation or removal	// Ta.11558.1.S1_at
GO:0004713	Molecular function	protein tyrosine kinase activity	// TaAMolecular functionMolecular functionx.45976.1.S1_at
GO:0051252	Biological process	regulation oMolecular function RNA metabolic process	// TaAMolecular functionMolecular functionx.36696.1.A1_at // Ta.11777.2.S1_at
GO:0045449	Biological process	regulation oMolecular function transcription	// TaAMolecular functionMolecular functionx.36696.1.A1_at // Ta.11777.2.S1_at // Ta.1020.2.A1_x_at
GO:0009628	Biological process	response to abiotic stimulus	// Ta.28742.4.S1_x_at // TaAMolecular functionMolecular functionx.131344.1.S1_at
GO:0009416	Biological process	response to light stimulus	// Ta.28742.4.S1_x_at
GO:0009314	Biological process	response to radiation	// Ta.28742.4.S1_x_at
GO:0032774	Biological process	RNA biosynthetic process	// TaAMolecular functionMolecular functionx.36696.1.A1_at // Ta.11777.2.S1_at
GO:0019787	Molecular function	small conjugating protein ligase activity	// Ta.11558.1.S1_at
GO:0022891	Molecular function	substrate-speciMolecular functionic transmembrane transporter activity	// Ta.19555.1.S1_a_at // Ta.30603.1.S1_x_at
GO:0006351	Biological process	transcription, DNA-dependent	// TaAMolecular functionMolecular functionx.36696.1.A1_at // Ta.11777.2.S1_at
GO:0016740	Molecular function	transMolecular functionerase activity	// TaAMolecular functionMolecular functionx.45976.1.S1_at // Ta.7730.2.S1_x_at // TaAMolecular functionMolecular functionx.86186.1.S1_at // TaAMolecular functionMolecular functionx.112045.1.S1_at // Ta.30529.2.A1_at // Ta.24245.1.A1_at // Ta.2925.1.S1_x_at // TaAMolecular functionMolecular functionx.57297.1.S1_at // Ta.3631.2.S1_at
GO:0005488	Molecular function	binding	// Ta.6222.2.S1_at // Ta.20735.1.S1_a_at // Ta.13544.1.S1_a_at // TaAMolecular functionMolecular functionx.45976.1.S1_at // Ta.28742.4.S1_x_at // Ta.18848.1.S1_at // Ta.11386.2.S1_x_at // Ta.11386.2.S1_a_at // TaAMolecular functionMolecular functionx.128682.1.S1_at // Ta.3094.3.A1_x_at // Ta.1020.2.A1_x_at // Ta.28254.1.S1_s_at // TaAMolecular functionMolecular functionx.122592.1.S1_at // TaAMole…
GO:0042398	Biological process	cellular amino acid derivative biosynthetic process	// Ta.28742.4.S1_x_at
GO:0034621	Biological process	cellular macromolecular complex subunit organization	// Ta.623.1.S1_at
GO:0044265	Biological process	cellular macromolecule catabolic process	// TaAMolecular functionMolecular functionx.128682.1.S1_at // Ta.28742.4.S1_x_at
GO:0016137	Biological process	glycoside metabolic process	// Ta.28254.1.S1_s_at
GO:0004553	Molecular function	hydrolase activity, hydrolyzing O-glycosyl compounds	// Ta.8240.1.S1_at
GO:0000287	Molecular function	magnesium ion binding	// Ta.28742.4.S1_x_at
GO:0015672	Biological process	monovalent inorganic cation transport	// TaAMolecular functionMolecular functionx.87200.1.S1_at
GO:0016614	Molecular function	oxidoreductase activity, acting on CH-OH group oMolecular function donors	// Ta.25823.1.A1_at
GO:0051171	Biological process	regulation oMolecular function nitrogen compound metabolic process	// TaAMolecular functionMolecular functionx.36696.1.A1_at // Ta.11777.2.S1_at // Ta.1020.2.A1_x_at
GO:0019219	Biological process	regulation oMolecular function nucleobase, nucleoside, nucleotide and nucleic acid metabolic process	// TaAMolecular functionMolecular functionx.36696.1.A1_at // Ta.11777.2.S1_at // Ta.1020.2.A1_x_at
GO:0046164	Biological process	alcohol catabolic process	// Ta.28742.4.S1_x_at
GO:0008652	Biological process	cellular amino acid biosynthetic process	// Ta.28742.4.S1_x_at
GO:0044275	Biological process	cellular carbohydrate catabolic process	// Ta.28742.4.S1_x_at
GO:0044248	Biological process	cellular catabolic process	// TaAMolecular functionMolecular functionx.128682.1.S1_at // Ta.2925.1.S1_x_at // Ta.28742.4.S1_x_at
GO:0051188	Biological process	coMolecular functionactor biosynthetic process	// TaAMolecular functionMolecular functionx.87200.1.S1_at
GO:0051186	Biological process	coMolecular functionactor metabolic process	// Ta.2925.1.S1_x_at // TaAMolecular functionMolecular functionx.87200.1.S1_at
GO:0016023	Cellular component	cytoplasmic membrane-bounded vesicle	// Ta.5445.2.S1_x_at // Ta.10622.1.A1_at // Ta.8359.1.S1_s_at // Ta.2434.2.S1_at // Ta.1248.2.S1_at // TaAMolecular functionMolecular functionx.128682.1.S1_at // Ta.30169.1.S1_at // Ta.16233.1.S1_at // Ta.14033.1.S1_at
GO:0031410	Cellular component	cytoplasmic vesicle	// Ta.5445.2.S1_x_at // Ta.10622.1.A1_at // Ta.8359.1.S1_s_at // Ta.2434.2.S1_at // Ta.1248.2.S1_at // TaAMolecular functionMolecular functionx.128682.1.S1_at // Ta.30169.1.S1_at // Ta.16233.1.S1_at // Ta.14033.1.S1_at
GO:0006091	Biological process	generation oMolecular function precursor metabolites and energy	// Ta.28742.4.S1_x_at // TaAMolecular functionMolecular functionx.87200.1.S1_at
GO:0006007	Biological process	glucose catabolic process	// Ta.28742.4.S1_x_at
GO:0018130	Biological process	heterocycle biosynthetic process	// Ta.28742.4.S1_x_at
GO:0019320	Biological process	hexose catabolic process	// Ta.28742.4.S1_x_at
GO:0044446	Cellular component	intracellular organelle part	// Ta.13217.1.S1_at // Ta.11386.2.S1_x_at // Ta.11386.2.S1_a_at // Ta.1020.2.A1_x_at // Ta.16233.1.S1_at // TaAMolecular functionMolecular functionx.87200.1.S1_at // Ta.8741.1.S1_s_at
GO:0065003	Biological process	macromolecular complex assembly	// Ta.623.1.S1_at
GO:0009059	Biological process	macromolecule biosynthetic process	// Ta.11777.2.S1_at // TaAMolecular functionMolecular functionx.23823.1.S1_at // Ta.1020.2.A1_x_at // TaAMolecular functionMolecular functionx.57297.1.S1_at // TaAMolecular functionMolecular functionx.36696.1.A1_at // TaAMolecular functionMolecular functionx.53495.1.S1_at
GO:0016020	Cellular component	membrane	// TaAMolecular functionMolecular functionx.96741.1.S1_at // TaAMolecular functionMolecular functionx.8804.3.S1_s_at // Ta.16218.1.A1_x_at // Ta.1248.2.S1_at // Ta.30603.1.S1_x_at // TaAMolecular functionMolecular functionx.8804.1.S1_s_at // Ta.11386.2.S1_x_at // Ta.11386.2.S1_a_at // Ta.16233.1.S1_at // TaAMolecular functionMolecular functionx.87200.1.S1_at // Ta.8741.1.S1_s_at // Ta.623.1.S1_at
GO:0044425	Cellular component	membrane part	// TaAMolecular functionMolecular functionx.8804.3.S1_s_at // Ta.16233.1.S1_at // TaAMolecular functionMolecular functionx.87200.1.S1_at // Ta.30603.1.S1_x_at // TaAMolecular functionMolecular functionx.8804.1.S1_s_at
GO:0031988	Cellular component	membrane-bounded vesicle	// Ta.5445.2.S1_x_at // Ta.10622.1.A1_at // Ta.8359.1.S1_s_at // Ta.2434.2.S1_at // Ta.1248.2.S1_at // TaAMolecular functionMolecular functionx.128682.1.S1_at // Ta.30169.1.S1_at // Ta.16233.1.S1_at // Ta.14033.1.S1_at
GO:0046365	Biological process	monosaccharide catabolic process	// Ta.28742.4.S1_x_at
GO:0031981	Cellular component	nuclear lumen	// Ta.13217.1.S1_at // Ta.1020.2.A1_x_at
GO:0005634	Cellular component	nucleus	// Ta.13217.1.S1_at // Ta.28742.4.S1_x_at // TaAMolecular functionMolecular functionx.110715.1.S1_at // Ta.1020.2.A1_x_at // Ta.14574.2.S1_x_at // Ta.623.1.S1_at
GO:0044422	Cellular component	organelle part	// Ta.13217.1.S1_at // Ta.11386.2.S1_x_at // Ta.11386.2.S1_a_at // Ta.1020.2.A1_x_at // Ta.16233.1.S1_at // TaAMolecular functionMolecular functionx.87200.1.S1_at // Ta.8741.1.S1_s_at
GO:0006090	Biological process	pyruvate metabolic process	// Ta.28742.4.S1_x_at
GO:0009889	Biological process	regulation oMolecular function biosynthetic process	// TaAMolecular functionMolecular functionx.36696.1.A1_at // Ta.11777.2.S1_at // Ta.1020.2.A1_x_at
GO:0031326	Biological process	regulation oMolecular function cellular biosynthetic process	// TaAMolecular functionMolecular functionx.36696.1.A1_at // Ta.11777.2.S1_at // Ta.1020.2.A1_x_at
GO:0010556	Biological process	regulation oMolecular function macromolecule biosynthetic process	// TaAMolecular functionMolecular functionx.36696.1.A1_at // Ta.11777.2.S1_at // Ta.1020.2.A1_x_at
GO:0048608	Biological process	reproductive structure development	// Ta.25823.1.A1_at
GO:0016070	Biological process	RNA metabolic process	// TaAMolecular functionMolecular functionx.36696.1.A1_at // Ta.11777.2.S1_at // TaAMolecular functionMolecular functionx.57297.1.S1_at
GO:0006396	Biological process	RNA processing	// TaAMolecular functionMolecular functionx.57297.1.S1_at
GO:0023060	Biological process	signal transmission	// Ta.6222.2.S1_at // Ta.11777.2.S1_at
GO:0023033	Biological process	signaling pathway	// Ta.6222.2.S1_at
GO:0023046	Biological process	signaling process	// Ta.6222.2.S1_at // Ta.11777.2.S1_at
GO:0006350	Biological process	transcription	// TaAMolecular functionMolecular functionx.36696.1.A1_at // Ta.11777.2.S1_at // Ta.1020.2.A1_x_at
GO:0005773	Cellular component	vacuole	// Ta.6034.1.S1_at
GO:0031982	Cellular component	vesicle	// Ta.5445.2.S1_x_at // Ta.10622.1.A1_at // Ta.8359.1.S1_s_at // Ta.2434.2.S1_at // Ta.1248.2.S1_at // TaAMolecular functionMolecular functionx.128682.1.S1_at // Ta.30169.1.S1_at // Ta.16233.1.S1_at // Ta.14033.1.S1_at
GO:0016192	Biological process	vesicle-mediated transport	// Ta.16233.1.S1_at
GO:0022607	Biological process	cellular component assembly	// Ta.623.1.S1_at
GO:0009987	Biological process	cellular process	// TaAMolecular functionMolecular functionx.23823.1.S1_at // Ta.6222.2.S1_at // Ta.25823.1.A1_at // Ta.16233.1.S1_at // TaAMolecular functionMolecular functionx.45976.1.S1_at // Ta.9572.1.S1_at // Ta.28742.4.S1_x_at // Ta.11386.2.S1_x_at // Ta.11386.2.S1_a_at // TaAMolecular functionMolecular functionx.128682.1.S1_at // Ta.2925.1.S1_x_at // Ta.3094.3.A1_x_at // Ta.1020.2.A1_x_at // Ta.28254.1.S1_…
GO:0006006	Biological process	glucose metabolic process	// Ta.28742.4.S1_x_at
GO:0043933	Biological process	macromolecular complex subunit organization	// Ta.623.1.S1_at
GO:0005976	Biological process	polysaccharide metabolic process	// Ta.8240.1.S1_at
GO:0010468	Biological process	regulation oMolecular function gene expression	// TaAMolecular functionMolecular functionx.36696.1.A1_at // Ta.11777.2.S1_at // Ta.1020.2.A1_x_at
GO:0003006	Biological process	reproductive developmental process	// Ta.25823.1.A1_at
GO:0009725	Biological process	response to hormone stimulus	// Ta.11777.2.S1_at
GO:0009309	Biological process	amine biosynthetic process	// Ta.28742.4.S1_x_at
GO:0006520	Biological process	cellular amino acid metabolic process	// TaAMolecular functionMolecular functionx.45976.1.S1_at // Ta.28742.4.S1_x_at // Ta.2925.1.S1_x_at
GO:0022626	Cellular component	cytosolic ribosome	// TaAMolecular functionMolecular functionx.23823.1.S1_at
GO:0016798	Molecular function	hydrolase activity, acting on glycosyl bonds	// Ta.8240.1.S1_at
GO:0016301	Molecular function	kinase activity	// TaAMolecular functionMolecular functionx.45976.1.S1_at // Ta.7730.2.S1_x_at // Ta.30529.2.A1_at // Ta.3631.2.S1_at
GO:0005743	Cellular component	mitochondrial inner membrane	// TaAMolecular functionMolecular functionx.87200.1.S1_at
GO:0009791	Biological process	post-embryonic development	// Ta.25823.1.A1_at
GO:0016746	Molecular function	transMolecular functionerase activity, transMolecular functionerring acyl groups	// Ta.2925.1.S1_x_at
GO:0022857	Molecular function	transmembrane transporter activity	// Ta.19555.1.S1_a_at // Ta.30603.1.S1_x_at
GO:0044106	Biological process	cellular amine metabolic process	// TaAMolecular functionMolecular functionx.45976.1.S1_at // Ta.28742.4.S1_x_at // Ta.2925.1.S1_x_at
GO:0008168	Molecular function	methyltransMolecular functionerase activity	// TaAMolecular functionMolecular functionx.86186.1.S1_at
GO:0006753	Biological process	nucleoside phosphate metabolic process	// Ta.25823.1.A1_at
GO:0009117	Biological process	nucleotide metabolic process	// Ta.25823.1.A1_at
GO:0044238	Biological process	primary metabolic process	// TaAMolecular functionMolecular functionx.45976.1.S1_at // Ta.9572.1.S1_at // Ta.11777.2.S1_at // TaAMolecular functionMolecular functionx.57297.1.S1_at // Ta.28742.4.S1_x_at // TaAMolecular functionMolecular functionx.23823.1.S1_at // TaAMolecular functionMolecular functionx.128682.1.S1_at // Ta.2925.1.S1_x_at // Ta.3094.3.A1_x_at // Ta.7025.1.S1_at // Ta.1020.2.A1_x_at // TaAMolecular functio…
GO:0031323	Biological process	regulation oMolecular function cellular metabolic process	// TaAMolecular functionMolecular functionx.36696.1.A1_at // Ta.11777.2.S1_at // Ta.1020.2.A1_x_at
GO:0060255	Biological process	regulation oMolecular function macromolecule metabolic process	// TaAMolecular functionMolecular functionx.36696.1.A1_at // Ta.11777.2.S1_at // Ta.1020.2.A1_x_at
GO:0080090	Biological process	regulation oMolecular function primary metabolic process	// TaAMolecular functionMolecular functionx.36696.1.A1_at // Ta.11777.2.S1_at // Ta.1020.2.A1_x_at
GO:0022414	Biological process	reproductive process	// Ta.25823.1.A1_at
GO:0009719	Biological process	response to endogenous stimulus	// Ta.11777.2.S1_at
GO:0022892	Molecular function	substrate-speciMolecular functionic transporter activity	// Ta.19555.1.S1_a_at // Ta.30603.1.S1_x_at
GO:0016741	Molecular function	transMolecular functionerase activity, transMolecular functionerring one-carbon groups	// TaAMolecular functionMolecular functionx.86186.1.S1_at
GO:0043169	Molecular function	cation binding	// Ta.28742.4.S1_x_at // Ta.11386.2.S1_x_at // Ta.11386.2.S1_a_at // Ta.12098.1.S1_at // Ta.8240.1.S1_at // Ta.14574.2.S1_x_at // Ta.20735.1.S1_a_at
GO:0008324	Molecular function	cation transmembrane transporter activity	// Ta.19555.1.S1_a_at
GO:0043167	Molecular function	ion binding	// Ta.28742.4.S1_x_at // Ta.11386.2.S1_x_at // Ta.11386.2.S1_a_at // Ta.12098.1.S1_at // Ta.8240.1.S1_at // Ta.14574.2.S1_x_at // Ta.20735.1.S1_a_at
GO:0016879	Molecular function	ligase activity, Molecular functionorming carbon-nitrogen bonds	// Ta.11558.1.S1_at
GO:0060089	Molecular function	molecular transducer activity	// Ta.11777.2.S1_at
GO:0016773	Molecular function	phosphotransMolecular functionerase activity, alcohol group as acceptor	// TaAMolecular functionMolecular functionx.45976.1.S1_at // Ta.7730.2.S1_x_at // Ta.3631.2.S1_at
GO:0004674	Molecular function	protein serine/threonine kinase activity	// TaAMolecular functionMolecular functionx.45976.1.S1_at // Ta.7730.2.S1_x_at
GO:0004871	Molecular function	signal transducer activity	// Ta.11777.2.S1_at
GO:0006812	Biological process	cation transport	// TaAMolecular functionMolecular functionx.87200.1.S1_at
GO:0016787	Molecular function	hydrolase activity	// Ta.10622.1.A1_at // Ta.18848.1.S1_at // TaAMolecular functionMolecular functionx.131344.1.S1_at // TaAMolecular functionMolecular functionx.128682.1.S1_at // Ta.8240.1.S1_at // Ta.13551.1.S1_a_at
GO:0031966	Cellular component	mitochondrial membrane	// TaAMolecular functionMolecular functionx.87200.1.S1_at
GO:0019866	Cellular component	organelle inner membrane	// TaAMolecular functionMolecular functionx.87200.1.S1_at
GO:0000003	Biological process	reproduction	// Ta.25823.1.A1_at
GO:0005740	Cellular component	mitochondrial envelope	// TaAMolecular functionMolecular functionx.87200.1.S1_at
GO:0022804	Molecular function	active transmembrane transporter activity	// Ta.30603.1.S1_x_at
GO:0005794	Cellular component	Golgi apparatus	// Ta.16233.1.S1_at
GO:0070013	Cellular component	intracellular organelle lumen	// Ta.13217.1.S1_at // Ta.1020.2.A1_x_at
GO:0031974	Cellular component	membrane-enclosed lumen	// Ta.13217.1.S1_at // Ta.1020.2.A1_x_at
GO:0044428	Cellular component	nuclear part	// Ta.13217.1.S1_at // Ta.1020.2.A1_x_at
GO:0043233	Cellular component	organelle lumen	// Ta.13217.1.S1_at // Ta.1020.2.A1_x_at
GO:0005886	Cellular component	plasma membrane	// TaAMolecular functionMolecular functionx.8804.3.S1_s_at // Ta.30603.1.S1_x_at
GO:0019222	Biological process	regulation oMolecular function metabolic process	// TaAMolecular functionMolecular functionx.36696.1.A1_at // Ta.11777.2.S1_at // Ta.1020.2.A1_x_at
GO:0023052	Biological process	signaling	// Ta.6222.2.S1_at // Ta.11777.2.S1_at
GO:0010467	Biological process	gene expression	// TaAMolecular functionMolecular functionx.36696.1.A1_at // TaAMolecular functionMolecular functionx.23823.1.S1_at // Ta.11777.2.S1_at // Ta.1020.2.A1_x_at // TaAMolecular functionMolecular functionx.57297.1.S1_at
GO:0043170	Biological process	macromolecule metabolic process	// TaAMolecular functionMolecular functionx.45976.1.S1_at // Ta.9572.1.S1_at // Ta.11777.2.S1_at // Ta.28742.4.S1_x_at // TaAMolecular functionMolecular functionx.23823.1.S1_at // TaAMolecular functionMolecular functionx.128682.1.S1_at // Ta.7025.1.S1_at // Ta.1020.2.A1_x_at // TaAMolecular functionMolecular functionx.57297.1.S1_at // TaAMolecular functionMolecular functionx.36696.1.A1_at // Ta.1…
GO:0006575	Biological process	cellular amino acid derivative metabolic process	// Ta.28742.4.S1_x_at
GO:0044085	Biological process	cellular component biogenesis	// TaAMolecular functionMolecular functionx.23823.1.S1_at // Ta.623.1.S1_at
GO:0005829	Cellular component	cytosol	// Ta.28742.4.S1_x_at
GO:0016021	Cellular component	integral to membrane	// TaAMolecular functionMolecular functionx.8804.3.S1_s_at // Ta.30603.1.S1_x_at // TaAMolecular functionMolecular functionx.8804.1.S1_s_at
GO:0031224	Cellular component	intrinsic to membrane	// TaAMolecular functionMolecular functionx.8804.3.S1_s_at // Ta.30603.1.S1_x_at // TaAMolecular functionMolecular functionx.8804.1.S1_s_at
GO:0015075	Molecular function	ion transmembrane transporter activity	// Ta.19555.1.S1_a_at
GO:0044429	Cellular component	mitochondrial part	// TaAMolecular functionMolecular functionx.87200.1.S1_at
GO:0010033	Biological process	response to organic substance	// Ta.11777.2.S1_at
GO:0006519	Biological process	cellular amino acid and derivative metabolic process	// TaAMolecular functionMolecular functionx.45976.1.S1_at // Ta.28742.4.S1_x_at // Ta.2925.1.S1_x_at
GO:0044260	Biological process	cellular macromolecule metabolic process	// TaAMolecular functionMolecular functionx.45976.1.S1_at // Ta.9572.1.S1_at // Ta.11777.2.S1_at // Ta.28742.4.S1_x_at // TaAMolecular functionMolecular functionx.23823.1.S1_at // TaAMolecular functionMolecular functionx.128682.1.S1_at // Ta.1020.2.A1_x_at // TaAMolecular functionMolecular functionx.57297.1.S1_at // TaAMolecular functionMolecular functionx.36696.1.A1_at // Ta.11558.1.S1_at // TaA…
GO:0006811	Biological process	ion transport	// TaAMolecular functionMolecular functionx.87200.1.S1_at
GO:0016310	Biological process	phosphorylation	// TaAMolecular functionMolecular functionx.45976.1.S1_at // TaAMolecular functionMolecular functionx.87200.1.S1_at
GO:0055086	Biological process	nucleobase, nucleoside and nucleotide metabolic process	// Ta.25823.1.A1_at
GO:0044271	Biological process	cellular nitrogen compound biosynthetic process	// Ta.28742.4.S1_x_at
GO:0034641	Biological process	cellular nitrogen compound metabolic process	// TaAMolecular functionMolecular functionx.45976.1.S1_at // Ta.28742.4.S1_x_at // Ta.2925.1.S1_x_at
GO:0016874	Molecular function	ligase activity	// Ta.11558.1.S1_at
GO:0004672	Molecular function	protein kinase activity	// TaAMolecular functionMolecular functionx.45976.1.S1_at // Ta.7730.2.S1_x_at
GO:0050794	Biological process	regulation oMolecular function cellular process	// Ta.6222.2.S1_at // TaAMolecular functionMolecular functionx.36696.1.A1_at // Ta.11777.2.S1_at // Ta.1020.2.A1_x_at
GO:0005198	Molecular function	structural molecule activity	// TaAMolecular functionMolecular functionx.23823.1.S1_at // Ta.8027.3.S1_a_at
GO:0046914	Molecular function	transition metal ion binding	// Ta.11386.2.S1_a_at // Ta.14574.2.S1_x_at // Ta.20735.1.S1_a_at // Ta.11386.2.S1_x_at
GO:0031975	Cellular component	envelope	// TaAMolecular functionMolecular functionx.87200.1.S1_at
GO:0005739	Cellular component	mitochondrion	// Ta.25385.1.S1_at // Ta.11777.2.S1_at // Ta.11386.2.S1_x_at // Ta.11386.2.S1_a_at // TaAMolecular functionMolecular functionx.57297.1.S1_at // TaAMolecular functionMolecular functionx.87200.1.S1_at // Ta.6694.3.S1_a_at // Ta.11558.1.S1_at // Ta.12728.2.S1_x_at
GO:0005654	Cellular component	nucleoplasm	// Ta.1020.2.A1_x_at
GO:0044451	Cellular component	nucleoplasm part	// Ta.1020.2.A1_x_at
GO:0031967	Cellular component	organelle envelope	// TaAMolecular functionMolecular functionx.87200.1.S1_at
GO:0048856	Biological process	anatomical structure development	// Ta.25823.1.A1_at
GO:0006725	Biological process	cellular aromatic compound metabolic process	// Ta.28742.4.S1_x_at
GO:0006796	Biological process	phosphate metabolic process	// TaAMolecular functionMolecular functionx.45976.1.S1_at // TaAMolecular functionMolecular functionx.87200.1.S1_at
GO:0006793	Biological process	phosphorus metabolic process	// TaAMolecular functionMolecular functionx.45976.1.S1_at // TaAMolecular functionMolecular functionx.87200.1.S1_at
GO:0022613	Biological process	ribonucleoprotein complex biogenesis	// TaAMolecular functionMolecular functionx.23823.1.S1_at
GO:0042254	Biological process	ribosome biogenesis	// TaAMolecular functionMolecular functionx.23823.1.S1_at
GO:0009069	Biological process	serine Molecular functionamily amino acid metabolic process	// TaAMolecular functionMolecular functionx.45976.1.S1_at
GO:0043687	Biological process	post-translational protein modiMolecular functionication	// TaAMolecular functionMolecular functionx.45976.1.S1_at // Ta.11558.1.S1_at
GO:0050789	Biological process	regulation oMolecular function biological process	// Ta.6222.2.S1_at // TaAMolecular functionMolecular functionx.36696.1.A1_at // Ta.11777.2.S1_at // Ta.1020.2.A1_x_at
GO:0007165	Biological process	signal transduction	// Ta.6222.2.S1_at
GO:0032787	Biological process	monocarboxylic acid metabolic process	// Ta.28742.4.S1_x_at
GO:0006468	Biological process	protein amino acid phosphorylation	// TaAMolecular functionMolecular functionx.45976.1.S1_at
GO:0007275	Biological process	multicellular organismal development	// Ta.25823.1.A1_at
GO:0003723	Molecular function	RNA binding	// TaAMolecular functionMolecular functionx.57297.1.S1_at
GO:0065007	Biological process	biological regulation	// Ta.6222.2.S1_at // TaAMolecular functionMolecular functionx.36696.1.A1_at // Ta.11777.2.S1_at // Ta.1020.2.A1_x_at
GO:0016043	Biological process	cellular component organization	// Ta.623.1.S1_at
GO:0032502	Biological process	developmental process	// Ta.25823.1.A1_at
GO:0046483	Biological process	heterocycle metabolic process	// Ta.28742.4.S1_x_at
GO:0032501	Biological process	multicellular organismal process	// Ta.25823.1.A1_at
GO:0006464	Biological process	protein modiMolecular functionication process	// TaAMolecular functionMolecular functionx.45976.1.S1_at // Ta.11558.1.S1_at
GO:0006508	Biological process	proteolysis	// Ta.7025.1.S1_at
GO:0005623	Cellular component	cell	// Ta.5445.2.S1_x_at // Ta.10622.1.A1_at // Ta.2434.2.S1_at // Ta.1248.2.S1_at // TaAMolecular functionMolecular functionx.8804.1.S1_s_at // Ta.6222.2.S1_at // TaAMolecular functionMolecular functionx.106278.1.S1_at // Ta.8240.1.S1_at // Ta.25823.1.A1_at // Ta.16233.1.S1_at // Ta.8741.1.S1_s_at // Ta.28742.4.S1_x_at // Ta.18848.1.S1_at // Ta.30603.1.S1_x_at // Ta.11386.2.S1_x_at // Ta.11386.2.S1_…
GO:0044464	Cellular component	cell part	// Ta.5445.2.S1_x_at // Ta.10622.1.A1_at // Ta.2434.2.S1_at // Ta.1248.2.S1_at // TaAMolecular functionMolecular functionx.8804.1.S1_s_at // Ta.6222.2.S1_at // TaAMolecular functionMolecular functionx.106278.1.S1_at // Ta.8240.1.S1_at // Ta.25823.1.A1_at // Ta.16233.1.S1_at // Ta.8741.1.S1_s_at // Ta.28742.4.S1_x_at // Ta.18848.1.S1_at // Ta.30603.1.S1_x_at // Ta.11386.2.S1_x_at // Ta.11386.2.S1_…
GO:0009507	Cellular component	chloroplast	// Ta.11386.2.S1_a_at // Ta.8741.1.S1_s_at // Ta.11386.2.S1_x_at
GO:0005737	Cellular component	cytoplasm	// Ta.5445.2.S1_x_at // Ta.10622.1.A1_at // Ta.2434.2.S1_at // Ta.1248.2.S1_at // Ta.6222.2.S1_at // TaAMolecular functionMolecular functionx.106278.1.S1_at // Ta.16233.1.S1_at // Ta.8741.1.S1_s_at // Ta.28742.4.S1_x_at // Ta.18848.1.S1_at // Ta.11386.2.S1_x_at // Ta.11386.2.S1_a_at // TaAMolecular functionMolecular functionx.128682.1.S1_at // Ta.1020.2.A1_x_at // Ta.28254.1.S1_s_at // Ta.623.1.S…
GO:0044444	Cellular component	cytoplasmic part	// Ta.5445.2.S1_x_at // Ta.10622.1.A1_at // Ta.2434.2.S1_at // Ta.1248.2.S1_at // Ta.6222.2.S1_at // TaAMolecular functionMolecular functionx.106278.1.S1_at // Ta.16233.1.S1_at // Ta.8741.1.S1_s_at // Ta.28742.4.S1_x_at // Ta.18848.1.S1_at // Ta.11386.2.S1_x_at // Ta.11386.2.S1_a_at // TaAMolecular functionMolecular functionx.128682.1.S1_at // Ta.623.1.S1_at // TaAMolecular functionMolecular func…
GO:0012505	Cellular component	endomembrane system	// Ta.16233.1.S1_at
GO:0016788	Molecular function	hydrolase activity, acting on ester bonds	// TaAMolecular functionMolecular functionx.128682.1.S1_at
GO:0043231	Cellular component	intracellular membrane-bounded organelle	// Ta.5445.2.S1_x_at // Ta.10622.1.A1_at // Ta.2434.2.S1_at // Ta.1248.2.S1_at // Ta.6222.2.S1_at // TaAMolecular functionMolecular functionx.106278.1.S1_at // Ta.16233.1.S1_at // Ta.8741.1.S1_s_at // Ta.28742.4.S1_x_at // Ta.18848.1.S1_at // Ta.11386.2.S1_x_at // Ta.11386.2.S1_a_at // TaAMolecular functionMolecular functionx.128682.1.S1_at // Ta.1020.2.A1_x_at // Ta.623.1.S1_at // Ta.13217.1.S1_…
GO:0043232	Cellular component	intracellular non-membrane-bounded organelle	// Ta.13217.1.S1_at // TaAMolecular functionMolecular functionx.23823.1.S1_at
GO:0043229	Cellular component	intracellular organelle	// Ta.5445.2.S1_x_at // Ta.10622.1.A1_at // Ta.2434.2.S1_at // Ta.1248.2.S1_at // Ta.6222.2.S1_at // TaAMolecular functionMolecular functionx.106278.1.S1_at // Ta.16233.1.S1_at // Ta.8741.1.S1_s_at // Ta.28742.4.S1_x_at // Ta.18848.1.S1_at // Ta.11386.2.S1_x_at // Ta.11386.2.S1_a_at // TaAMolecular functionMolecular functionx.128682.1.S1_at // Ta.1020.2.A1_x_at // Ta.623.1.S1_at // TaAMolecular f…
GO:0032991	Cellular component	macromolecular complex	// Ta.16233.1.S1_at // TaAMolecular functionMolecular functionx.87200.1.S1_at // TaAMolecular functionMolecular functionx.23823.1.S1_at // Ta.1020.2.A1_x_at // Ta.28742.4.S1_x_at
GO:0043412	Biological process	macromolecule modiMolecular functionication	// TaAMolecular functionMolecular functionx.45976.1.S1_at // Ta.11558.1.S1_at
GO:0043227	Cellular component	membrane-bounded organelle	// Ta.5445.2.S1_x_at // Ta.10622.1.A1_at // Ta.2434.2.S1_at // Ta.1248.2.S1_at // Ta.6222.2.S1_at // TaAMolecular functionMolecular functionx.106278.1.S1_at // Ta.16233.1.S1_at // Ta.8741.1.S1_s_at // Ta.28742.4.S1_x_at // Ta.18848.1.S1_at // Ta.11386.2.S1_x_at // Ta.11386.2.S1_a_at // TaAMolecular functionMolecular functionx.128682.1.S1_at // Ta.1020.2.A1_x_at // Ta.623.1.S1_at // Ta.13217.1.S1_…
GO:0043228	Cellular component	non-membrane-bounded organelle	// Ta.13217.1.S1_at // TaAMolecular functionMolecular functionx.23823.1.S1_at
GO:0043226	Cellular component	organelle	// Ta.5445.2.S1_x_at // Ta.10622.1.A1_at // Ta.2434.2.S1_at // Ta.1248.2.S1_at // Ta.6222.2.S1_at // TaAMolecular functionMolecular functionx.106278.1.S1_at // Ta.16233.1.S1_at // Ta.8741.1.S1_s_at // Ta.28742.4.S1_x_at // Ta.18848.1.S1_at // Ta.11386.2.S1_x_at // Ta.11386.2.S1_a_at // TaAMolecular functionMolecular functionx.128682.1.S1_at // Ta.1020.2.A1_x_at // Ta.623.1.S1_at // TaAMolecular f…
GO:0009536	Cellular component	plastid	// Ta.11386.2.S1_a_at // Ta.18848.1.S1_at // Ta.2335.1.S1_at // Ta.5445.2.S1_x_at // Ta.11386.2.S1_x_at // Ta.6222.2.S1_at // TaAMolecular functionMolecular functionx.106278.1.S1_at // Ta.11558.1.S1_at // Ta.8741.1.S1_s_at // Ta.12728.2.S1_x_at
GO:0043234	Cellular component	protein complex	// Ta.16233.1.S1_at // TaAMolecular functionMolecular functionx.87200.1.S1_at // Ta.1020.2.A1_x_at // Ta.28742.4.S1_x_at
GO:0005840	Cellular component	ribosome	// TaAMolecular functionMolecular functionx.23823.1.S1_at
GO:0006412	Biological process	translation	// TaAMolecular functionMolecular functionx.23823.1.S1_at
GO:0003677	Molecular function	DNA binding	// TaAMolecular functionMolecular functionx.6606.2.A1_at // TaAMolecular functionMolecular functionx.4586.1.S1_at
GO:0005622	Cellular component	intracellular	// Ta.5445.2.S1_x_at // Ta.10622.1.A1_at // Ta.2434.2.S1_at // Ta.1248.2.S1_at // Ta.6222.2.S1_at // TaAMolecular functionMolecular functionx.106278.1.S1_at // Ta.16233.1.S1_at // Ta.8741.1.S1_s_at // Ta.28742.4.S1_x_at // Ta.18848.1.S1_at // Ta.11386.2.S1_x_at // Ta.11386.2.S1_a_at // TaAMolecular functionMolecular functionx.128682.1.S1_at // Ta.1020.2.A1_x_at // Ta.28254.1.S1_s_at // Ta.623.1.S…
GO:0044424	Cellular component	intracellular part	// Ta.5445.2.S1_x_at // Ta.10622.1.A1_at // Ta.2434.2.S1_at // Ta.1248.2.S1_at // Ta.6222.2.S1_at // TaAMolecular functionMolecular functionx.106278.1.S1_at // Ta.16233.1.S1_at // Ta.8741.1.S1_s_at // Ta.28742.4.S1_x_at // Ta.18848.1.S1_at // Ta.11386.2.S1_x_at // Ta.11386.2.S1_a_at // TaAMolecular functionMolecular functionx.128682.1.S1_at // Ta.1020.2.A1_x_at // Ta.28254.1.S1_s_at // Ta.623.1.S…
GO:0046872	Molecular function	metal ion binding	// Ta.11386.2.S1_a_at // Ta.28742.4.S1_x_at // Ta.14574.2.S1_x_at // Ta.20735.1.S1_a_at // Ta.11386.2.S1_x_at
GO:0030529	Cellular component	ribonucleoprotein complex	// TaAMolecular functionMolecular functionx.23823.1.S1_at
GO:0008270	Molecular function	zinc ion binding	// Ta.14574.2.S1_x_at // Ta.20735.1.S1_a_at
GO:0000166	Molecular function	nucleotide binding	// TaAMolecular functionMolecular functionx.45976.1.S1_at // Ta.18848.1.S1_at // Ta.3094.3.A1_x_at // Ta.3631.2.S1_at
GO:0044267	Biological process	cellular protein metabolic process	// TaAMolecular functionMolecular functionx.45976.1.S1_at // Ta.9572.1.S1_at // TaAMolecular functionMolecular functionx.23823.1.S1_at // Ta.11558.1.S1_at
GO:0019538	Biological process	protein metabolic process	// TaAMolecular functionMolecular functionx.45976.1.S1_at // Ta.11558.1.S1_at // Ta.9572.1.S1_at // TaAMolecular functionMolecular functionx.23823.1.S1_at // Ta.7025.1.S1_at
GO:0030554	Molecular function	adenyl nucleotide binding	// TaAMolecular functionMolecular functionx.45976.1.S1_at // Ta.3631.2.S1_at
GO:0032559	Molecular function	adenyl ribonucleotide binding	// TaAMolecular functionMolecular functionx.45976.1.S1_at // Ta.3631.2.S1_at
GO:0005524	Molecular function	ATP binding	// TaAMolecular functionMolecular functionx.45976.1.S1_at // Ta.3631.2.S1_at
GO:0003676	Molecular function	nucleic acid binding	// TaAMolecular functionMolecular functionx.128682.1.S1_at // TaAMolecular functionMolecular functionx.6606.2.A1_at // TaAMolecular functionMolecular functionx.4586.1.S1_at // TaAMolecular functionMolecular functionx.57297.1.S1_at
GO:0001882	Molecular function	nucleoside binding	// TaAMolecular functionMolecular functionx.45976.1.S1_at // Ta.3631.2.S1_at
GO:0001883	Molecular function	purine nucleoside binding	// TaAMolecular functionMolecular functionx.45976.1.S1_at // Ta.3631.2.S1_at
GO:0032555	Molecular function	purine ribonucleotide binding	// TaAMolecular functionMolecular functionx.45976.1.S1_at // Ta.3631.2.S1_at
GO:0032553	Molecular function	ribonucleotide binding	// TaAMolecular functionMolecular functionx.45976.1.S1_at // Ta.3631.2.S1_at
GO:0003735	Molecular function	structural constituent oMolecular function ribosome	// TaAMolecular functionMolecular functionx.23823.1.S1_at
GO:0017076	Molecular function	purine nucleotide binding	// TaAMolecular functionMolecular functionx.45976.1.S1_at // Ta.3631.2.S1_at
GO:0005515	Molecular function	protein binding	// Ta.13544.1.S1_a_at // Ta.20430.2.A1_at
