# Supplementary material for: Global transgenerational gene expression dynamics in two newly synthesized allohexaploid wheat (Triticum aestivum) lines
Source: BMC Biol. 2012 Jan 26;10:3. doi: 10.1186/1741-7007-10-3 (PMC3313882; doi:10.1186/1741-7007-10-3)
Supplement: Additional file 6 — Additional Table 5. Gene Ontology annotation of the 27 probe set IDs (genes) that showed consistent non-additive expression (Group III) in both nascent allohexaploid wheat lines (Allo-AT5 and Allo-AT9) at both generations (S4 and S5). [file 1741-7007-10-3-S6.XLS]

## Sheet: Sheet1
Additional file 6. Gene Ontology annotation of the 27 probe set IDs (genes) that showed consistent nonadditive expression (Group III) in both nascent allohexaploid wheat lines (Allo-AT5 and Allo-AT9) at both generations (S4 and S5)
GO accession	Term_type	Term	Entries
GO:0034061	Molecular function	DNA polymerase activity	// Ta.24245.1.A1_at // TaAffx.57297.1.S1_at
GO:0003964	Molecular function	RNA-directed DNA polymerase activity	// Ta.24245.1.A1_at // TaAffx.57297.1.S1_at
GO:0004421	Molecular function	hydroxymethylglutaryl-CoA synthase activity	// Ta.2925.1.S1_x_at
GO:0016779	Molecular function	nucleotidyltransferase activity	// Ta.24245.1.A1_at // TaAffx.57297.1.S1_at
GO:0004630	Molecular function	phospholipase D activity	// TaAffx.42890.1.A1_at
GO:0016762	Molecular function	xyloglucan:xyloglucosyl transferase activity	// Ta.14995.2.S1_x_at
GO:0004620	Molecular function	phospholipase activity	// TaAffx.42890.1.A1_at
GO:0046912	Molecular function	transferase activity, transferring acyl groups, acyl groups converted into alkyl on transfer	// Ta.2925.1.S1_x_at
GO:0050136	Molecular function	NADH dehydrogenase (quinone) activity	// TaAffx.87200.1.S1_at
GO:0008137	Molecular function	NADH dehydrogenase (ubiquinone) activity	// TaAffx.87200.1.S1_at
GO:0003954	Molecular function	NADH dehydrogenase activity	// TaAffx.87200.1.S1_at
GO:0005506	Molecular function	iron ion binding	// TaAffx.14213.2.S1_at // Ta.5385.1.S1_at
GO:0008081	Molecular function	phosphoric diester hydrolase activity	// TaAffx.42890.1.A1_at
GO:0016298	Molecular function	lipase activity	// TaAffx.42890.1.A1_at
GO:0016655	Molecular function	oxidoreductase activity, acting on NADH or NADPH, quinone or similar compound as acceptor	// TaAffx.87200.1.S1_at
GO:0016651	Molecular function	oxidoreductase activity, acting on NADH or NADPH	// TaAffx.87200.1.S1_at
GO:0016740	Molecular function	transferase activity	// Ta.24245.1.A1_at // Ta.2925.1.S1_x_at // Ta.14995.2.S1_x_at // TaAffx.57297.1.S1_at
GO:0003824	Molecular function	catalytic activity	// TaAffx.42890.1.A1_at // Ta.14995.2.S1_x_at // Ta.24245.1.A1_at // Ta.2925.1.S1_x_at // TaAffx.14510.1.S1_at // TaAffx.57297.1.S1_at // TaAffx.87200.1.S1_at
GO:0042773	Biological process	ATP synthesis coupled electron transport	// TaAffx.87200.1.S1_at
GO:0009083	Biological process	branched chain family amino acid catabolic process	// Ta.2925.1.S1_x_at
GO:0006812	Biological process	cation transport	// TaAffx.87200.1.S1_at // Ta.9173.1.S1_at
GO:0046950	Biological process	cellular ketone body metabolic process	// Ta.2925.1.S1_x_at
GO:0006732	Biological process	coenzyme metabolic process	// Ta.2925.1.S1_x_at // TaAffx.87200.1.S1_at
GO:0006811	Biological process	ion transport	// TaAffx.87200.1.S1_at // Ta.9173.1.S1_at
GO:0006550	Biological process	isoleucine catabolic process	// Ta.2925.1.S1_x_at
GO:0006552	Biological process	leucine catabolic process	// Ta.2925.1.S1_x_at
GO:0030001	Biological process	metal ion transport	// TaAffx.87200.1.S1_at // Ta.9173.1.S1_at
GO:0042775	Biological process	mitochondrial ATP synthesis coupled electron transport	// TaAffx.87200.1.S1_at
GO:0006120	Biological process	mitochondrial electron transport, NADH to ubiquinone	// TaAffx.87200.1.S1_at
GO:0045426	Biological process	quinone cofactor biosynthetic process	// TaAffx.87200.1.S1_at
GO:0042375	Biological process	quinone cofactor metabolic process	// TaAffx.87200.1.S1_at
GO:0022904	Biological process	respiratory electron transport chain	// TaAffx.87200.1.S1_at
GO:0006278	Biological process	RNA-dependent DNA replication	// TaAffx.57297.1.S1_at
GO:0006814	Biological process	sodium ion transport	// TaAffx.87200.1.S1_at
GO:0006744	Biological process	ubiquinone biosynthetic process	// TaAffx.87200.1.S1_at
GO:0006743	Biological process	ubiquinone metabolic process	// TaAffx.87200.1.S1_at
GO:0006574	Biological process	valine catabolic process	// Ta.2925.1.S1_x_at
GO:0006084	Biological process	acetyl-CoA metabolic process	// Ta.2925.1.S1_x_at
GO:0009081	Biological process	branched chain family amino acid metabolic process	// Ta.2925.1.S1_x_at
GO:0043169	Molecular function	cation binding	// TaAffx.14213.2.S1_at // Ta.5385.1.S1_at // Ta.9173.1.S1_at
GO:0051186	Biological process	cofactor metabolic process	// Ta.2925.1.S1_x_at // TaAffx.87200.1.S1_at
GO:0006260	Biological process	DNA replication	// TaAffx.57297.1.S1_at
GO:0022900	Biological process	electron transport chain	// TaAffx.87200.1.S1_at
GO:0020037	Molecular function	heme binding	// Ta.5385.1.S1_at
GO:0016787	Molecular function	hydrolase activity	// TaAffx.42890.1.A1_at // TaAffx.14510.1.S1_at // Ta.14995.2.S1_x_at
GO:0043167	Molecular function	ion binding	// TaAffx.14213.2.S1_at // Ta.5385.1.S1_at // Ta.9173.1.S1_at
GO:0006549	Biological process	isoleucine metabolic process	// Ta.2925.1.S1_x_at
GO:0008299	Biological process	isoprenoid biosynthetic process	// Ta.2925.1.S1_x_at
GO:0006720	Biological process	isoprenoid metabolic process	// Ta.2925.1.S1_x_at
GO:0006551	Biological process	leucine metabolic process	// Ta.2925.1.S1_x_at
GO:0046872	Molecular function	metal ion binding	// TaAffx.14213.2.S1_at // Ta.5385.1.S1_at // Ta.9173.1.S1_at
GO:0055114	Biological process	oxidation reduction	// TaAffx.87200.1.S1_at
GO:0042578	Molecular function	phosphoric ester hydrolase activity	// TaAffx.42890.1.A1_at
GO:0008380	Biological process	RNA splicing	// TaAffx.57297.1.S1_at
GO:0046906	Molecular function	tetrapyrrole binding	// Ta.5385.1.S1_at
GO:0016746	Molecular function	transferase activity, transferring acyl groups	// Ta.2925.1.S1_x_at
GO:0016758	Molecular function	transferase activity, transferring hexosyl groups	// Ta.14995.2.S1_x_at
GO:0006573	Biological process	valine metabolic process	// Ta.2925.1.S1_x_at
GO:0009310	Biological process	amine catabolic process	// Ta.2925.1.S1_x_at
GO:0046395	Biological process	carboxylic acid catabolic process	// Ta.2925.1.S1_x_at
GO:0009063	Biological process	cellular amino acid catabolic process	// Ta.2925.1.S1_x_at
GO:0045333	Biological process	cellular respiration	// TaAffx.87200.1.S1_at
GO:0009108	Biological process	coenzyme biosynthetic process	// TaAffx.87200.1.S1_at
GO:0015980	Biological process	energy derivation by oxidation of organic compounds	// TaAffx.87200.1.S1_at
GO:0006818	Biological process	hydrogen transport	// TaAffx.87200.1.S1_at
GO:0005747	Cellular component	mitochondrial respiratory chain complex I	// TaAffx.87200.1.S1_at
GO:0016054	Biological process	organic acid catabolic process	// Ta.2925.1.S1_x_at
GO:0006119	Biological process	oxidative phosphorylation	// TaAffx.87200.1.S1_at
GO:0006733	Biological process	oxidoreduction coenzyme metabolic process	// TaAffx.87200.1.S1_at
GO:0015992	Biological process	proton transport	// TaAffx.87200.1.S1_at
GO:0048046	Cellular component	apoplast	// Ta.14995.2.S1_x_at
GO:0005618	Cellular component	cell wall	// Ta.14995.2.S1_x_at
GO:0030312	Cellular component	external encapsulating structure	// Ta.14995.2.S1_x_at
GO:0044455	Cellular component	mitochondrial membrane part	// TaAffx.87200.1.S1_at
GO:0005746	Cellular component	mitochondrial respiratory chain	// TaAffx.87200.1.S1_at
GO:0030964	Cellular component	NADH dehydrogenase complex	// TaAffx.87200.1.S1_at
GO:0070469	Cellular component	respiratory chain	// TaAffx.87200.1.S1_at
GO:0045271	Cellular component	respiratory chain complex I	// TaAffx.87200.1.S1_at
GO:0016757	Molecular function	transferase activity, transferring glycosyl groups	// Ta.14995.2.S1_x_at
GO:0006073	Biological process	cellular glucan metabolic process	// Ta.14995.2.S1_x_at
GO:0044264	Biological process	cellular polysaccharide metabolic process	// Ta.14995.2.S1_x_at
GO:0051188	Biological process	cofactor biosynthetic process	// TaAffx.87200.1.S1_at
GO:0044042	Biological process	glucan metabolic process	// Ta.14995.2.S1_x_at
GO:0015672	Biological process	monovalent inorganic cation transport	// TaAffx.87200.1.S1_at
GO:0016772	Molecular function	transferase activity, transferring phosphorus-containing groups	// Ta.24245.1.A1_at // TaAffx.57297.1.S1_at
GO:0046914	Molecular function	transition metal ion binding	// TaAffx.14213.2.S1_at // Ta.5385.1.S1_at
GO:0003723	Molecular function	RNA binding	// TaAffx.57297.1.S1_at
GO:0006396	Biological process	RNA processing	// TaAffx.57297.1.S1_at
GO:0016788	Molecular function	hydrolase activity, acting on ester bonds	// TaAffx.42890.1.A1_at
GO:0005976	Biological process	polysaccharide metabolic process	// Ta.14995.2.S1_x_at
GO:0006259	Biological process	DNA metabolic process	// TaAffx.57297.1.S1_at
GO:0008610	Biological process	lipid biosynthetic process	// Ta.2925.1.S1_x_at
GO:0016023	Cellular component	cytoplasmic membrane-bounded vesicle	// Ta.27661.1.S1_at // Ta.14995.2.S1_x_at // Ta.9173.1.S1_at
GO:0031410	Cellular component	cytoplasmic vesicle	// Ta.27661.1.S1_at // Ta.14995.2.S1_x_at // Ta.9173.1.S1_at
GO:0031975	Cellular component	envelope	// TaAffx.87200.1.S1_at
GO:0005576	Cellular component	extracellular region	// Ta.14995.2.S1_x_at
GO:0031988	Cellular component	membrane-bounded vesicle	// Ta.27661.1.S1_at // Ta.14995.2.S1_x_at // Ta.9173.1.S1_at
GO:0005740	Cellular component	mitochondrial envelope	// TaAffx.87200.1.S1_at
GO:0005743	Cellular component	mitochondrial inner membrane	// TaAffx.87200.1.S1_at
GO:0031966	Cellular component	mitochondrial membrane	// TaAffx.87200.1.S1_at
GO:0044429	Cellular component	mitochondrial part	// TaAffx.87200.1.S1_at
GO:0031967	Cellular component	organelle envelope	// TaAffx.87200.1.S1_at
GO:0019866	Cellular component	organelle inner membrane	// TaAffx.87200.1.S1_at
GO:0031982	Cellular component	vesicle	// Ta.27661.1.S1_at // Ta.14995.2.S1_x_at // Ta.9173.1.S1_at
GO:0044282	Biological process	small molecule catabolic process	// Ta.2925.1.S1_x_at
GO:0006725	Biological process	cellular aromatic compound metabolic process	// TaAffx.14510.1.S1_at
GO:0044249	Biological process	cellular biosynthetic process	// Ta.2925.1.S1_x_at // TaAffx.87200.1.S1_at // TaAffx.57297.1.S1_at
GO:0042180	Biological process	cellular ketone metabolic process	// Ta.2925.1.S1_x_at // TaAffx.87200.1.S1_at
GO:0044255	Biological process	cellular lipid metabolic process	// Ta.2925.1.S1_x_at
GO:0044237	Biological process	cellular metabolic process	// TaAffx.87200.1.S1_at // Ta.2925.1.S1_x_at // TaAffx.14510.1.S1_at // Ta.14995.2.S1_x_at // TaAffx.57297.1.S1_at
GO:0051234	Biological process	establishment of localization	// TaAffx.87200.1.S1_at // Ta.9173.1.S1_at
GO:0051179	Biological process	localization	// TaAffx.87200.1.S1_at // Ta.9173.1.S1_at
GO:0006810	Biological process	transport	// TaAffx.87200.1.S1_at // Ta.9173.1.S1_at
GO:0009058	Biological process	biosynthetic process	// Ta.2925.1.S1_x_at // TaAffx.87200.1.S1_at // TaAffx.57297.1.S1_at
GO:0006091	Biological process	generation of precursor metabolites and energy	// TaAffx.87200.1.S1_at
GO:0006629	Biological process	lipid metabolic process	// Ta.2925.1.S1_x_at
GO:0044262	Biological process	cellular carbohydrate metabolic process	// Ta.14995.2.S1_x_at
GO:0006118	Biological process	electron transport	// TaAffx.87200.1.S1_at
GO:0005739	Cellular component	mitochondrion	// TaAffx.87200.1.S1_at // TaAffx.128796.1.S1_at // TaAffx.57297.1.S1_at
GO:0005488	Molecular function	binding	// Ta.12013.1.S1_at // Ta.9173.1.S1_at // TaAffx.14213.2.S1_at // Ta.5385.1.S1_at // TaAffx.57297.1.S1_at
GO:0044248	Biological process	cellular catabolic process	// Ta.2925.1.S1_x_at
GO:0008152	Biological process	metabolic process	// TaAffx.87200.1.S1_at // Ta.2925.1.S1_x_at // TaAffx.14510.1.S1_at // Ta.14995.2.S1_x_at // TaAffx.57297.1.S1_at
GO:0016491	Molecular function	oxidoreductase activity	// TaAffx.87200.1.S1_at
GO:0016310	Biological process	phosphorylation	// TaAffx.87200.1.S1_at
GO:0044281	Biological process	small molecule metabolic process	// Ta.2925.1.S1_x_at // TaAffx.87200.1.S1_at
GO:0005975	Biological process	carbohydrate metabolic process	// Ta.14995.2.S1_x_at
GO:0009056	Biological process	catabolic process	// Ta.2925.1.S1_x_at
GO:0044106	Biological process	cellular amine metabolic process	// Ta.2925.1.S1_x_at
GO:0006520	Biological process	cellular amino acid metabolic process	// Ta.2925.1.S1_x_at
GO:0009987	Biological process	cellular process	// TaAffx.87200.1.S1_at // Ta.2925.1.S1_x_at // TaAffx.14510.1.S1_at // Ta.14995.2.S1_x_at // TaAffx.57297.1.S1_at
GO:0031090	Cellular component	organelle membrane	// TaAffx.87200.1.S1_at
GO:0006796	Biological process	phosphate metabolic process	// TaAffx.87200.1.S1_at
GO:0006793	Biological process	phosphorus metabolic process	// TaAffx.87200.1.S1_at
GO:0016070	Biological process	RNA metabolic process	// TaAffx.57297.1.S1_at
GO:0009308	Biological process	amine metabolic process	// Ta.2925.1.S1_x_at
GO:0006950	Biological process	response to stress	// TaAffx.128796.1.S1_at
GO:0006519	Biological process	cellular amino acid and derivative metabolic process	// Ta.2925.1.S1_x_at
GO:0034641	Biological process	cellular nitrogen compound metabolic process	// Ta.2925.1.S1_x_at
GO:0006807	Biological process	nitrogen compound metabolic process	// Ta.2925.1.S1_x_at // TaAffx.57297.1.S1_at
GO:0019752	Biological process	carboxylic acid metabolic process	// Ta.2925.1.S1_x_at
GO:0006082	Biological process	organic acid metabolic process	// Ta.2925.1.S1_x_at
GO:0043436	Biological process	oxoacid metabolic process	// Ta.2925.1.S1_x_at
GO:0050896	Biological process	response to stimulus	// TaAffx.128796.1.S1_at
GO:0034645	Biological process	cellular macromolecule biosynthetic process	// TaAffx.57297.1.S1_at
GO:0003676	Molecular function	nucleic acid binding	// TaAffx.57297.1.S1_at
GO:0044260	Biological process	cellular macromolecule metabolic process	// Ta.14995.2.S1_x_at // TaAffx.57297.1.S1_at
GO:0010467	Biological process	gene expression	// TaAffx.57297.1.S1_at
GO:0009059	Biological process	macromolecule biosynthetic process	// TaAffx.57297.1.S1_at
GO:0006139	Biological process	nucleobase, nucleoside, nucleotide and nucleic acid metabolic process	// TaAffx.57297.1.S1_at
GO:0044238	Biological process	primary metabolic process	// Ta.2925.1.S1_x_at // Ta.14995.2.S1_x_at // TaAffx.57297.1.S1_at
GO:0043170	Biological process	macromolecule metabolic process	// Ta.14995.2.S1_x_at // TaAffx.57297.1.S1_at
GO:0005737	Cellular component	cytoplasm	// Ta.14995.2.S1_x_at // TaAffx.128796.1.S1_at // TaAffx.57297.1.S1_at // TaAffx.87200.1.S1_at // Ta.27661.1.S1_at // Ta.9173.1.S1_at
GO:0044444	Cellular component	cytoplasmic part	// Ta.14995.2.S1_x_at // TaAffx.128796.1.S1_at // TaAffx.57297.1.S1_at // TaAffx.87200.1.S1_at // Ta.27661.1.S1_at // Ta.9173.1.S1_at
GO:0043231	Cellular component	intracellular membrane-bounded organelle	// Ta.14995.2.S1_x_at // TaAffx.128796.1.S1_at // TaAffx.57297.1.S1_at // TaAffx.87200.1.S1_at // Ta.27661.1.S1_at // Ta.9173.1.S1_at
GO:0043229	Cellular component	intracellular organelle	// Ta.14995.2.S1_x_at // TaAffx.128796.1.S1_at // TaAffx.57297.1.S1_at // TaAffx.87200.1.S1_at // Ta.27661.1.S1_at // Ta.9173.1.S1_at
GO:0044446	Cellular component	intracellular organelle part	// TaAffx.87200.1.S1_at
GO:0016020	Cellular component	membrane	// TaAffx.87200.1.S1_at // Ta.28690.2.S1_x_at
GO:0044425	Cellular component	membrane part	// TaAffx.87200.1.S1_at
GO:0043227	Cellular component	membrane-bounded organelle	// Ta.14995.2.S1_x_at // TaAffx.128796.1.S1_at // TaAffx.57297.1.S1_at // TaAffx.87200.1.S1_at // Ta.27661.1.S1_at // Ta.9173.1.S1_at
GO:0043226	Cellular component	organelle	// Ta.14995.2.S1_x_at // TaAffx.128796.1.S1_at // TaAffx.57297.1.S1_at // TaAffx.87200.1.S1_at // Ta.27661.1.S1_at // Ta.9173.1.S1_at
GO:0044422	Cellular component	organelle part	// TaAffx.87200.1.S1_at
GO:0043234	Cellular component	protein complex	// TaAffx.87200.1.S1_at
GO:0005623	Cellular component	cell	// Ta.28690.2.S1_x_at // Ta.14995.2.S1_x_at // TaAffx.128796.1.S1_at // TaAffx.57297.1.S1_at // TaAffx.87200.1.S1_at // Ta.27661.1.S1_at // Ta.9173.1.S1_at
GO:0044464	Cellular component	cell part	// Ta.28690.2.S1_x_at // Ta.14995.2.S1_x_at // TaAffx.128796.1.S1_at // TaAffx.57297.1.S1_at // TaAffx.87200.1.S1_at // Ta.27661.1.S1_at // Ta.9173.1.S1_at
GO:0005622	Cellular component	intracellular	// Ta.14995.2.S1_x_at // TaAffx.128796.1.S1_at // TaAffx.57297.1.S1_at // TaAffx.87200.1.S1_at // Ta.27661.1.S1_at // Ta.9173.1.S1_at
GO:0044424	Cellular component	intracellular part	// Ta.14995.2.S1_x_at // TaAffx.128796.1.S1_at // TaAffx.57297.1.S1_at // TaAffx.87200.1.S1_at // Ta.27661.1.S1_at // Ta.9173.1.S1_at
GO:0032991	Cellular component	macromolecular complex	// TaAffx.87200.1.S1_at
